# Supplementary material for: Diaqua­(5,5,7,12,12,14-hexa­methyl-1,4,8,11-tetra­azacyclo­tetra­deca­ne)nickel(II) tetra­cyanidonickelate(II)
Source: Acta Crystallogr Sect E Struct Rep Online. 2009 Aug 29;65(Pt 9):m1141. doi: 10.1107/S1600536809033820 (PMC2970059; doi:10.1107/S1600536809033820)
Supplement: Supplementary file 1 [file e-65-m1141-sup1.cif]

##############################################################################
###                                                                        ###
###        Electronic paper (Acta Crystallographica Section E)             ###
###                                                                        ###
##############################################################################
#                                                                            #
# This CIF contains the data in a paper accepted for publication in Acta     #
# Crystallographica Section E. It conforms to the requirements of Notes      #
# for Authors for Section E, and has been peer reviewed under the auspices   #
# of the IUCr Commission on Journals.                                        #
#                                                                            #
# Full details of the Crystallographic Information File format               #
# are given in the paper "The Crystallographic Information File (CIF):       #
# a New Standard Archive File for Crystallography" by S. R. Hall, F. H.      #
# Allen and I. D. Brown [Acta Cryst. (1991), A47, 655-685].                  #
#                                                                            #
# The current version of the core CIF dictionary is obtainable from          #
# ftp://ftp.iucr.org/pub/cif_core.dic. The current version number is 2.4.    #
#                                                                            #
# Software is freely available for graphical display of the structure(s) in  #
# this CIF.  For information consult the CIF home page http://www.iucr.org/  #
# cif/home.html                                                              #
#                                                                            #
# This file may be used for bona fide research purposes within the           #
# scientific community so long as proper attribution is given to the journal # 
# article from which it was obtained.                                        #
#                                                                            #
##############################################################################
                                             
data_I
_audit_creation_method     SHELXL-97
_chemical_name_systematic
;
Diaqua(5,5,7,12,12,14-hexamethyl-1,4,8,11-tetraazacyclotetradecane)nickel(II)
tetracyanidonickelate(II)
;
_chemical_name_common     ?
_chemical_formula_moiety     'C16 H40 N4 Ni O2 2+, C4 N4 Ni 2-'
_chemical_formula_sum     'C20 H40 N8 Ni2 O2'
_chemical_formula_iupac     '[Ni (C16 H36 N4) (H2 O)2] [Ni (C N)4]'
_chemical_formula_weight     542.02
_chemical_melting_point     ?
_symmetry_cell_setting     monoclinic
_symmetry_space_group_name_H-M     'P 21/c'
_symmetry_space_group_name_Hall     '-P 2ybc'
loop_
    _symmetry_equiv_pos_as_xyz
    'x, y, z'
    '-x, y+1/2, -z+1/2'
    '-x, -y, -z'
    'x, -y-1/2, z-1/2'
_cell_length_a     8.065(8)
_cell_length_b     13.255(12)
_cell_length_c     13.559(10)
_cell_angle_alpha     90.00
_cell_angle_beta     116.59(4)
_cell_angle_gamma     90.00
_cell_volume     1296(2)
_cell_formula_units_Z     2
_cell_measurement_reflns_used     4392
_cell_measurement_theta_min     2.3
_cell_measurement_theta_max     26.0
_cell_measurement_temperature     173(2)
_exptl_crystal_description     prism
_exptl_crystal_colour     pink
_exptl_crystal_size_max     0.58
_exptl_crystal_size_mid     0.16
_exptl_crystal_size_min     0.12
_exptl_crystal_density_diffrn     1.389
_exptl_crystal_density_meas     ?
_exptl_crystal_density_method     'not measured'
_exptl_crystal_F_000     576
_exptl_absorpt_coefficient_mu     1.484
_exptl_absorpt_correction_type     multi-scan
_exptl_absorpt_process_details     '(SADABS; Bruker, 2004)'
_exptl_absorpt_correction_T_min     0.808
_exptl_absorpt_correction_T_max     0.888
_exptl_special_details
;
;
_diffrn_ambient_temperature     173(2)
_diffrn_radiation_type     MoK\a
_diffrn_radiation_wavelength     0.71073
_diffrn_radiation_source     'fine-focus sealed tube'
_diffrn_measurement_device_type     'Bruker SMART APEX'
_diffrn_measurement_method     '\f and \w'
_diffrn_detector_area_resol_mean     ?
_diffrn_reflns_number     9778
_diffrn_reflns_av_R_equivalents     0.0467
_diffrn_reflns_av_sigmaI/netI     0.0432
_diffrn_reflns_theta_min     2.28
_diffrn_reflns_theta_max     26.00
_diffrn_reflns_theta_full     26.00
_diffrn_measured_fraction_theta_max     0.994
_diffrn_measured_fraction_theta_full     0.994
_diffrn_reflns_limit_h_min     -9
_diffrn_reflns_limit_h_max     9
_diffrn_reflns_limit_k_min     -16
_diffrn_reflns_limit_k_max     15
_diffrn_reflns_limit_l_min     -16
_diffrn_reflns_limit_l_max     16
_diffrn_standards_number     ?
_diffrn_standards_interval_count     ?
_diffrn_standards_interval_time     ?
_diffrn_standards_decay_%     ?
_refine_special_details
;
 Refinement of F^2^ against ALL reflections.  The weighted R-factor wR and
 goodness of fit S are based on F^2^, conventional R-factors R are based
 on F, with F set to zero for negative F^2^. The threshold expression of
 F^2^ > 2sigma(F^2^) is used only for calculating R-factors(gt) etc. and is
 not relevant to the choice of reflections for refinement.  R-factors based
 on F^2^ are statistically about twice as large as those based on F, and R-
 factors based on ALL data will be even larger.
;
_reflns_number_total     2530
_reflns_number_gt     1576
_reflns_threshold_expression     I>2\s(I)
_refine_ls_structure_factor_coef     Fsqd
_refine_ls_matrix_type     full
_refine_ls_R_factor_all     0.0656
_refine_ls_R_factor_gt     0.0324
_refine_ls_wR_factor_gt     0.0770
_refine_ls_wR_factor_ref     0.0927
_refine_ls_goodness_of_fit_ref     1.011
_refine_ls_restrained_S_all     1.010
_refine_ls_number_reflns     2530
_refine_ls_number_parameters     163
_refine_ls_number_restraints     2
_refine_ls_hydrogen_treatment     mixed
_refine_ls_weighting_scheme     calc
_refine_ls_weighting_details
         'calc w=1/[\s^2^(Fo^2^)+(0.0423P)^2^+0.2883P] where P=(Fo^2^+2Fc^2^)/3'
_atom_sites_solution_hydrogens     geom
_atom_sites_solution_primary     direct
_atom_sites_solution_secondary     difmap
_refine_ls_shift/su_max     0.000
_refine_ls_shift/su_mean     0.000
_refine_diff_density_max     0.733
_refine_diff_density_min     -0.512
_refine_ls_extinction_method     none
_refine_ls_extinction_coef     ?
loop_
    _atom_type_symbol
    _atom_type_description
    _atom_type_scat_dispersion_real
    _atom_type_scat_dispersion_imag
    _atom_type_scat_source
    'C' 'C' 0.0033 0.0016
                         'International Tables Vol C Tables 4.2.6.8 and 6.1.1.4'
    'N' 'N' 0.0061 0.0033
                         'International Tables Vol C Tables 4.2.6.8 and 6.1.1.4'
    'Ni' 'Ni' 0.3393 1.1124
                         'International Tables Vol C Tables 4.2.6.8 and 6.1.1.4'
    'O' 'O' 0.0106 0.0060
                         'International Tables Vol C Tables 4.2.6.8 and 6.1.1.4'
    'H' 'H' 0.0000 0.0000
                         'International Tables Vol C Tables 4.2.6.8 and 6.1.1.4'
_computing_data_collection     'SMART (Bruker, 2004)'
_computing_cell_refinement     'SAINT (Bruker, 2004)'
_computing_data_reduction     'SAINT (Bruker, 2004)'
_computing_structure_solution     'SHELXS97 (Sheldrick, 2008)'
_computing_structure_refinement     'SHELXL97 (Sheldrick, 2008)'
_computing_molecular_graphics
                     'SHELXTL (Sheldrick, 2008) and DIAMOND (Brandenburg, 2006)'
_computing_publication_material     'SHELXL97 (Sheldrick, 2008)'
loop_
    _atom_site_type_symbol
    _atom_site_label
    _atom_site_fract_x
    _atom_site_fract_y
    _atom_site_fract_z
    _atom_site_U_iso_or_equiv
    _atom_site_adp_type
    _atom_site_calc_flag
    _atom_site_refinement_flags
    _atom_site_occupancy
    _atom_site_disorder_assembly
    _atom_site_disorder_group
    Ni Ni1 0.0000 0.0000 0.0000 0.02563(16) Uani d S 1 . .
    Ni Ni2 0.0000 0.0000 0.5000 0.02354(15) Uani d S 1 . .
    O O1 0.1715(3) 0.08968(15) 0.44654(15) 0.0298(5) Uani d D 1 . .
    H H1A 0.153(5) 0.1515(9) 0.449(3) 0.045 Uiso d D 1 . .
    H H1B 0.146(4) 0.086(2) 0.3803(10) 0.045 Uiso d D 1 . .
    N N1 -0.1059(5) -0.2055(2) 0.0474(2) 0.0537(8) Uani d . 1 . .
    N N2 0.0522(4) 0.0799(2) 0.2194(2) 0.0477(7) Uani d . 1 . .
    N N3 -0.1760(3) -0.02613(18) 0.33256(18) 0.0278(6) Uani d . 1 . .
    H H3 -0.120(4) 0.012(2) 0.303(2) 0.033 Uiso d . 1 . .
    N N4 0.1362(3) -0.12904(18) 0.49057(19) 0.0282(6) Uani d . 1 . .
    H H4 0.097(4) -0.176(2) 0.513(2) 0.034 Uiso d . 1 . .
    C C1 -0.0637(4) -0.1267(2) 0.0321(2) 0.0358(7) Uani d . 1 . .
    C C2 0.0293(4) 0.0502(2) 0.1355(2) 0.0321(7) Uani d . 1 . .
    C C3 -0.4969(4) -0.0695(3) 0.3047(2) 0.0441(8) Uani d . 1 . .
    H H3A -0.5060 -0.1329 0.2655 0.066 Uiso calc R 1 . .
    H H3B -0.6212 -0.0410 0.2806 0.066 Uiso calc R 1 . .
    H H3C -0.4408 -0.0823 0.3842 0.066 Uiso calc R 1 . .
    C C4 -0.3767(4) 0.0051(2) 0.2793(2) 0.0368(8) Uani d . 1 . .
    C C5 -0.4462(5) 0.0123(3) 0.1536(3) 0.0538(10) Uani d . 1 . .
    H H5A -0.3779 0.0654 0.1371 0.081 Uiso calc R 1 . .
    H H5B -0.5788 0.0283 0.1181 0.081 Uiso calc R 1 . .
    H H5C -0.4261 -0.0524 0.1256 0.081 Uiso calc R 1 . .
    C C6 -0.1359(4) -0.1309(2) 0.3117(2) 0.0368(8) Uani d . 1 . .
    H H6A -0.1808 -0.1416 0.2316 0.044 Uiso calc R 1 . .
    H H6B -0.2009 -0.1791 0.3382 0.044 Uiso calc R 1 . .
    C C7 0.0699(4) -0.1490(2) 0.3712(2) 0.0348(7) Uani d . 1 . .
    H H7A 0.0977 -0.2197 0.3601 0.042 Uiso calc R 1 . .
    H H7B 0.1344 -0.1039 0.3413 0.042 Uiso calc R 1 . .
    C C8 0.4289(5) -0.2269(3) 0.5442(3) 0.0530(10) Uani d . 1 . .
    H H8A 0.3772 -0.2838 0.5674 0.080 Uiso calc R 1 . .
    H H8B 0.5634 -0.2242 0.5901 0.080 Uiso calc R 1 . .
    H H8C 0.4023 -0.2355 0.4668 0.080 Uiso calc R 1 . .
    C C9 0.3411(4) -0.1285(2) 0.5574(2) 0.0348(7) Uani d . 1 . .
    H H9 0.3932 -0.0713 0.5319 0.042 Uiso calc R 1 . .
    C C10 0.3891(4) -0.1115(2) 0.6794(2) 0.0412(8) Uani d . 1 . .
    H H10A 0.3070 -0.1558 0.6969 0.049 Uiso calc R 1 . .
    H H10B 0.5175 -0.1358 0.7238 0.049 Uiso calc R 1 . .
loop_
    _atom_site_aniso_label
    _atom_site_aniso_U_11
    _atom_site_aniso_U_22
    _atom_site_aniso_U_33
    _atom_site_aniso_U_12
    _atom_site_aniso_U_13
    _atom_site_aniso_U_23
    Ni1 0.0380(3) 0.0219(3) 0.0229(3) -0.0001(2) 0.0188(2) 0.0007(2)
    Ni2 0.0290(3) 0.0228(3) 0.0216(3) 0.0012(2) 0.0138(2) 0.0004(2)
    O1 0.0416(12) 0.0258(12) 0.0265(10) 0.0003(11) 0.0195(9) -0.0004(10)
    N1 0.093(2) 0.0286(16) 0.069(2) -0.0054(17) 0.0625(19) -0.0004(15)
    N2 0.078(2) 0.0434(17) 0.0344(14) -0.0084(16) 0.0364(15) -0.0043(13)
    N3 0.0293(14) 0.0323(15) 0.0234(12) -0.0030(11) 0.0134(11) 0.0006(10)
    N4 0.0342(15) 0.0242(14) 0.0339(13) 0.0020(12) 0.0221(11) 0.0032(11)
    C1 0.052(2) 0.0330(19) 0.0348(16) 0.0011(16) 0.0302(16) -0.0012(14)
    C2 0.0469(19) 0.0269(18) 0.0293(15) 0.0004(15) 0.0232(14) 0.0052(13)
    C3 0.0329(18) 0.058(2) 0.0374(17) -0.0086(17) 0.0117(14) 0.0059(16)
    C4 0.0325(17) 0.046(2) 0.0281(15) -0.0030(16) 0.0100(13) 0.0061(14)
    C5 0.048(2) 0.076(3) 0.0265(16) -0.0072(19) 0.0068(15) 0.0096(17)
    C6 0.052(2) 0.0327(19) 0.0296(15) -0.0100(16) 0.0220(15) -0.0087(14)
    C7 0.049(2) 0.0287(18) 0.0381(17) 0.0009(15) 0.0300(15) -0.0054(13)
    C8 0.052(2) 0.042(2) 0.078(3) 0.0205(17) 0.040(2) 0.0140(18)
    C9 0.0366(18) 0.0316(18) 0.0446(17) 0.0071(15) 0.0258(15) 0.0087(14)
    C10 0.0329(18) 0.048(2) 0.0398(17) 0.0071(16) 0.0133(14) 0.0166(15)
_geom_special_details
;
 All esds (except the esd in the dihedral angle between two l.s. planes)
 are estimated using the full covariance matrix.  The cell esds are taken
 into account individually in the estimation of esds in distances, angles
 and torsion angles; correlations between esds in cell parameters are only
 used when they are defined by crystal symmetry.  An approximate (isotropic)
 treatment of cell esds is used for estimating esds involving l.s. planes.
;
loop_
    _geom_bond_atom_site_label_1
    _geom_bond_atom_site_label_2
    _geom_bond_site_symmetry_2
    _geom_bond_distance
    _geom_bond_publ_flag
    Ni1 C1 . 1.863(4) no
    Ni1 C1 3 1.863(4) ?
    Ni1 C2 3 1.867(3) ?
    Ni1 C2 . 1.867(3) no
    Ni2 N4 . 2.067(3) no
    Ni2 N4 3_556 2.067(3) ?
    Ni2 N3 3_556 2.099(3) ?
    Ni2 N3 . 2.099(3) no
    Ni2 O1 3_556 2.179(2) ?
    Ni2 O1 . 2.179(2) no
    O1 H1A . 0.835(10) ?
    O1 H1B . 0.830(10) ?
    N1 C1 . 1.146(4) no
    N2 C2 . 1.137(3) no
    N3 C6 . 1.482(4) ?
    N3 C4 . 1.505(4) ?
    N3 H3 . 0.88(3) ?
    N4 C7 . 1.484(4) ?
    N4 C9 . 1.487(4) ?
    N4 H4 . 0.81(3) ?
    C3 C4 . 1.528(4) ?
    C3 H3A . 0.9800 ?
    C3 H3B . 0.9800 ?
    C3 H3C . 0.9800 ?
    C4 C10 3_556 1.537(5) ?
    C4 C5 . 1.541(4) ?
    C5 H5A . 0.9800 ?
    C5 H5B . 0.9800 ?
    C5 H5C . 0.9800 ?
    C6 C7 . 1.505(4) ?
    C6 H6A . 0.9900 ?
    C6 H6B . 0.9900 ?
    C7 H7A . 0.9900 ?
    C7 H7B . 0.9900 ?
    C8 C9 . 1.532(4) ?
    C8 H8A . 0.9800 ?
    C8 H8B . 0.9800 ?
    C8 H8C . 0.9800 ?
    C9 C10 . 1.538(4) ?
    C9 H9 . 1.0000 ?
    C10 C4 3_556 1.537(5) ?
    C10 H10A . 0.9900 ?
    C10 H10B . 0.9900 ?
loop_
    _geom_angle_atom_site_label_1
    _geom_angle_atom_site_label_2
    _geom_angle_atom_site_label_3
    _geom_angle_site_symmetry_1
    _geom_angle_site_symmetry_3
    _geom_angle
    _geom_angle_publ_flag
    C1 Ni1 C1 . 3 180.0(2) ?
    C1 Ni1 C2 . 3 88.96(13) ?
    C1 Ni1 C2 3 3 91.04(13) ?
    C1 Ni1 C2 . . 91.04(13) ?
    C1 Ni1 C2 3 . 88.96(13) ?
    C2 Ni1 C2 3 . 180.0(3) ?
    N4 Ni2 N4 . 3_556 180.00(14) ?
    N4 Ni2 N3 . 3_556 94.74(10) ?
    N4 Ni2 N3 3_556 3_556 85.26(10) ?
    N4 Ni2 N3 . . 85.26(10) ?
    N4 Ni2 N3 3_556 . 94.74(10) ?
    N3 Ni2 N3 3_556 . 180.0 ?
    N4 Ni2 O1 . 3_556 90.18(10) ?
    N4 Ni2 O1 3_556 3_556 89.82(10) ?
    N3 Ni2 O1 3_556 3_556 87.30(10) ?
    N3 Ni2 O1 . 3_556 92.70(10) ?
    N4 Ni2 O1 . . 89.82(10) ?
    N4 Ni2 O1 3_556 . 90.18(10) ?
    N3 Ni2 O1 3_556 . 92.70(10) ?
    N3 Ni2 O1 . . 87.30(10) ?
    O1 Ni2 O1 3_556 . 180.0 ?
    Ni2 O1 H1A . . 112(2) ?
    Ni2 O1 H1B . . 116(2) ?
    H1A O1 H1B . . 98(3) ?
    C6 N3 C4 . . 116.5(2) ?
    C6 N3 Ni2 . . 105.14(17) ?
    C4 N3 Ni2 . . 122.34(18) ?
    C6 N3 H3 . . 105.1(19) ?
    C4 N3 H3 . . 106(2) ?
    Ni2 N3 H3 . . 99(2) ?
    C7 N4 C9 . . 115.1(2) ?
    C7 N4 Ni2 . . 105.86(18) ?
    C9 N4 Ni2 . . 115.77(19) ?
    C7 N4 H4 . . 105(2) ?
    C9 N4 H4 . . 107(2) ?
    Ni2 N4 H4 . . 107(2) ?
    N1 C1 Ni1 . . 177.2(3) no
    N2 C2 Ni1 . . 178.0(3) no
    C4 C3 H3A . . 109.5 ?
    C4 C3 H3B . . 109.5 ?
    H3A C3 H3B . . 109.5 ?
    C4 C3 H3C . . 109.5 ?
    H3A C3 H3C . . 109.5 ?
    H3B C3 H3C . . 109.5 ?
    N3 C4 C3 . . 111.6(3) ?
    N3 C4 C10 . 3_556 108.0(2) ?
    C3 C4 C10 . 3_556 111.1(3) ?
    N3 C4 C5 . . 109.2(3) ?
    C3 C4 C5 . . 109.6(3) ?
    C10 C4 C5 3_556 . 107.2(3) ?
    C4 C5 H5A . . 109.5 ?
    C4 C5 H5B . . 109.5 ?
    H5A C5 H5B . . 109.5 ?
    C4 C5 H5C . . 109.5 ?
    H5A C5 H5C . . 109.5 ?
    H5B C5 H5C . . 109.5 ?
    N3 C6 C7 . . 109.3(2) ?
    N3 C6 H6A . . 109.8 ?
    C7 C6 H6A . . 109.8 ?
    N3 C6 H6B . . 109.8 ?
    C7 C6 H6B . . 109.8 ?
    H6A C6 H6B . . 108.3 ?
    N4 C7 C6 . . 109.2(2) ?
    N4 C7 H7A . . 109.8 ?
    C6 C7 H7A . . 109.8 ?
    N4 C7 H7B . . 109.8 ?
    C6 C7 H7B . . 109.8 ?
    H7A C7 H7B . . 108.3 ?
    C9 C8 H8A . . 109.5 ?
    C9 C8 H8B . . 109.5 ?
    H8A C8 H8B . . 109.5 ?
    C9 C8 H8C . . 109.5 ?
    H8A C8 H8C . . 109.5 ?
    H8B C8 H8C . . 109.5 ?
    N4 C9 C8 . . 111.8(3) ?
    N4 C9 C10 . . 109.4(2) ?
    C8 C9 C10 . . 110.1(3) ?
    N4 C9 H9 . . 108.5 ?
    C8 C9 H9 . . 108.5 ?
    C10 C9 H9 . . 108.5 ?
    C4 C10 C9 3_556 . 120.0(2) ?
    C4 C10 H10A 3_556 . 107.3 ?
    C9 C10 H10A . . 107.3 ?
    C4 C10 H10B 3_556 . 107.3 ?
    C9 C10 H10B . . 107.3 ?
    H10A C10 H10B . . 106.9 ?
loop_
    _geom_hbond_atom_site_label_D
    _geom_hbond_atom_site_label_H
    _geom_hbond_atom_site_label_A
    _geom_hbond_site_symmetry_A
    _geom_hbond_distance_DH
    _geom_hbond_distance_HA
    _geom_hbond_distance_DA
    _geom_hbond_angle_DHA
    N4 H4 N1 4_556 0.81(3) 2.46(3) 3.250(4) 164(3)
    N3 H3 N2 . 0.88(3) 2.34(3) 3.201(4) 167(3)
    O1 H1B N2 . 0.830(10) 1.964(11) 2.789(4) 172(3)
    O1 H1A N1 2 0.835(10) 1.939(11) 2.775(4) 179(3)
data_global
_journal_date_recd_electronic     2009-08-14
_journal_date_accepted     2009-08-24
_journal_name_full     'Acta Crystallographica, Section E'
_journal_year     2009
_journal_volume     65
_journal_issue      9
_journal_page_first     m1141
_journal_page_last     m1141
_journal_paper_category     QM
_journal_coeditor_code     AT2863
_publ_contact_author_name     'Xiao-Ping Shen'
_publ_contact_author_address
;
School of Chemistry and Chemical Engineering,
Jiangsu University,
Zhenjiang 212013,
P. R. China
;
_publ_contact_author_email     'xiaopingshen@163.com'
_publ_contact_author_fax     ?
_publ_contact_author_phone     ?
_publ_section_title
;
Diaqua(5,5,7,12,12,14-hexamethyl-1,4,8,11-tetraazacyclotetradecane)nickel(II)
tetracyanidonickelate(II)
;
loop_
    _publ_author_name
    _publ_author_footnote
    _publ_author_address
    'Zhang, Qian' .
;
School of Chemistry and Chemical Engineering
Jiangsu University
Zhenjiang 212013
People's Republic of China
;
    'Shen, Xiao-Ping' .
;
School of Chemistry and Chemical Engineering
Jiangsu University
Zhenjiang 212013
People's Republic of China
;
    'Zhou, Hu' .
;
School of Chemistry and Chemical Engineering
Jiangsu University
Zhenjiang 212013
People's Republic of China
;
