# Supplementary material for: Diaqua­(5,5,7,12,12,14-hexa­methyl-1,4,8,11-tetra­azacyclo­tetra­deca­ne)nickel(II) tetra­cyanidonickelate(II)
Source: Acta Crystallogr Sect E Struct Rep Online. 2009 Aug 29;65(Pt 9):m1141. doi: 10.1107/S1600536809033820 (PMC2970059; doi:10.1107/S1600536809033820)
Supplement: Supplementary file 2 [file e-65-m1141-Isup2.hkl]

# 
# h,k,l, Fc-squared, Fo-squared, sigma(Fo-squared) and status flag 
# 
data_I
_shelx_title ' yah80 in P2(1)/n                P21/c' 
_shelx_refln_list_code          4 
_shelx_F_calc_maximum      181.66 
_exptl_crystal_F_000       576.00 
_reflns_d_resolution_high  0.8106 
 
loop_ 
 _symmetry_equiv_pos_as_xyz 
 'x, y, z' 
 '-x, y+1/2, -z+1/2' 
 '-x, -y, -z' 
 'x, -y-1/2, z-1/2' 
 
_cell_length_a     8.0650 
_cell_length_b    13.2550 
_cell_length_c    13.5590 
_cell_angle_alpha  90.000 
_cell_angle_beta  116.590 
_cell_angle_gamma  90.000 
 
_shelx_F_squared_multiplier     1.000 
 
loop_ 
 _refln_index_h 
 _refln_index_k 
 _refln_index_l 
 _refln_F_squared_calc 
 _refln_F_squared_meas 
 _refln_F_squared_sigma 
 _refln_observed_status 
   1   0   0    21493.37    22282.23    658.39 o 
   2   0   0    27329.67    27212.14   1329.11 o 
   3   0   0     1350.68     1408.20     52.24 o 
   4   0   0      216.13      155.58     17.52 o 
   5   0   0     3349.57     3211.91     98.44 o 
   6   0   0     2421.84     2286.86     93.97 o 
   7   0   0      775.26      883.05     50.65 o 
   8   0   0      450.51      487.86     39.10 o 
   1   1   0        0.56       -2.64      2.64 o 
   2   1   0     5480.37     5573.81     89.64 o 
   3   1   0      106.06      125.76      7.48 o 
   4   1   0        0.09        3.48      4.92 o 
   5   1   0        5.36       13.11      7.91 o 
   6   1   0        1.24       -3.74     11.58 o 
   7   1   0       35.50       34.18     13.67 o 
   8   1   0        2.91        0.51     13.81 o 
   0   2   0    33002.11    25465.17   1639.57 o 
   1   2   0     7665.05     8017.07    165.08 o 
   2   2   0    10379.58    10356.49    194.92 o 
   3   2   0     4712.73     4466.06     78.46 o 
   4   2   0     4627.58     4223.14     76.18 o 
   5   2   0     4338.35     4109.22     84.81 o 
   6   2   0     2803.73     2646.47     60.13 o 
   1   3   0      415.55      452.19     14.55 o 
   2   3   0     1972.18     1988.07     41.75 o 
   3   3   0       40.83       42.58      7.12 o 
   4   3   0      136.77      146.98     11.09 o 
   5   3   0      139.86      178.35     21.76 o 
   6   3   0       23.60       10.72     11.18 o 
   7   3   0      184.68      223.24     30.00 o 
   8   3   0       35.84       35.99     14.87 o 
   0   4   0     1494.42     1474.35     38.77 o 
   1   4   0      971.22      902.66     18.58 o 
   2   4   0     7698.37     7680.03    134.26 o 
   3   4   0     5659.81     5321.85    104.28 o 
   4   4   0     5421.37     5190.97    103.52 o 
   5   4   0     3796.51     3681.92     78.00 o 
   6   4   0      854.47      864.20     29.20 o 
   7   4   0      941.42      939.78     58.99 o 
   8   4   0      285.90      357.90     25.50 o 
   1   5   0      747.73      755.03     17.13 o 
   2   5   0      719.64      743.50     19.50 o 
   3   5   0       35.46       32.99      9.31 o 
   4   5   0      137.58      124.81     11.72 o 
   5   5   0       36.96       33.31     11.55 o 
   6   5   0       47.31       36.76     11.20 o 
   7   5   0       58.66       50.63     16.19 o 
   8   5   0        3.45        9.76     14.98 o 
   0   6   0     4417.68     4336.83    101.93 o 
   1   6   0     5862.68     5771.91     94.89 o 
   2   6   0     3443.59     3172.47     58.95 o 
   3   6   0     4437.04     4246.94     86.08 o 
   4   6   0     1814.24     1705.17     41.92 o 
   5   6   0     1359.09     1346.17     42.68 o 
   6   6   0      783.26      766.51     28.10 o 
   7   6   0      547.42      610.60     42.62 o 
   8   6   0      320.16      438.69     29.00 o 
   1   7   0      126.15      148.67      9.40 o 
   2   7   0      100.06      103.26      8.34 o 
   3   7   0       17.81       16.42      7.96 o 
   4   7   0       13.98       15.83     10.51 o 
   5   7   0       53.55       56.16     12.18 o 
   6   7   0       15.31        3.13     11.11 o 
   7   7   0        4.41      -14.80     21.62 o 
   8   7   0       11.85       -6.98     47.47 o 
   0   8   0     9054.77     9334.77    213.67 o 
   1   8   0     2936.69     2880.16     52.04 o 
   2   8   0     2442.85     2339.78     43.91 o 
   3   8   0     2754.31     2679.56     59.75 o 
   4   8   0      315.88      324.25     18.37 o 
   5   8   0     1558.89     1484.11     39.98 o 
   6   8   0      671.21      658.69     34.65 o 
   7   8   0      557.16      631.11     30.53 o 
   1   9   0      302.60      317.91     16.96 o 
   2   9   0        8.80        0.28     10.20 o 
   3   9   0      169.77      177.85     20.30 o 
   4   9   0       11.56       -8.94      8.94 o 
   5   9   0        6.95        5.91     10.70 o 
   6   9   0        2.86      -15.07     15.07 o 
   7   9   0        0.12      -17.08     36.36 o 
   0  10   0     3292.20     3288.14     85.10 o 
   1  10   0     1793.32     1786.47     37.95 o 
   2  10   0     1566.82     1565.90     41.53 o 
   3  10   0     1205.96     1189.74     57.53 o 
   4  10   0      745.47      736.54     29.37 o 
   5  10   0     1321.57     1314.19     54.58 o 
   6  10   0      561.02      614.81     35.17 o 
   7  10   0      369.64      452.47     44.84 o 
   1  11   0        5.60        4.34     10.78 o 
   2  11   0      252.88      250.74     18.15 o 
   3  11   0        1.94        0.17     12.03 o 
   4  11   0        3.90        0.81     11.26 o 
   5  11   0        0.70       17.44     12.11 o 
   6  11   0        0.07       -6.69     12.99 o 
   0  12   0      737.61      699.29     33.36 o 
   1  12   0      852.45      865.63     27.96 o 
   2  12   0     1239.97     1245.31     56.25 o 
   3  12   0     1081.51     1099.17     44.29 o 
   4  12   0     1289.03     1101.64    230.48 o 
   5  12   0      867.54      848.78     88.88 o 
   6  12   0      317.47      311.07     35.94 o 
   1  13   0       39.80       40.37     29.43 o 
   2  13   0        2.23      -20.42     29.20 o 
   3  13   0       43.96       16.82     31.84 o 
   4  13   0       43.74      -19.00     28.17 o 
   5  13   0       51.06        7.60     65.63 o 
   0  14   0     1928.36     2074.51    134.41 o 
   1  14   0     1122.77     1177.84     66.72 o 
   2  14   0     1256.71     1191.18     69.11 o 
   3  14   0      620.02      650.92     57.18 o 
   4  14   0      419.54      410.70     52.55 o 
   1  15   0       31.04       -0.29     32.08 o 
   2  15   0        6.82      -30.39     30.39 o 
   3  15   0        6.32      -32.86     32.86 o 
   1  16   0      468.64      578.63     83.73 o 
  -9   1   1        0.26       10.50      9.09 o 
  -8   1   1       19.14        7.80      7.69 o 
  -7   1   1        0.09        0.97      9.38 o 
  -6   1   1      254.21      257.31     17.41 o 
  -5   1   1      150.79      170.92      9.75 o 
  -4   1   1     3320.10     3481.85     58.90 o 
  -3   1   1      731.01      747.15     15.67 o 
  -2   1   1     7256.72     7621.81    250.48 o 
  -1   1   1     2017.96     1669.63     38.09 o 
   0   1   1     4058.63     3389.64    249.29 o 
   1   1   1     2220.51     2430.61     78.89 o 
   2   1   1        0.10        6.33      4.13 o 
   3   1   1     1548.26     1648.30     30.52 o 
   4   1   1       14.97       11.44      6.35 o 
   5   1   1      383.25      415.23     18.93 o 
   6   1   1      265.02      282.13     20.23 o 
   7   1   1       40.61       49.07     14.55 o 
   8   1   1       21.39       12.19     15.09 o 
  -9   2   1        3.30        9.96     24.06 o 
  -8   2   1        3.40       -2.91     17.28 o 
  -7   2   1       28.27       45.42     13.87 o 
  -6   2   1       18.96       21.32     10.48 o 
  -5   2   1       92.71      122.91     15.33 o 
  -4   2   1     1357.49     1414.11     27.17 o 
  -3   2   1       66.04       62.39      4.59 o 
  -2   2   1        2.59       -7.01      7.01 o 
  -1   2   1     2194.04     2209.06     39.08 o 
   0   2   1        0.15        1.43      1.82 o 
   1   2   1      326.85      373.05     12.09 o 
   2   2   1       12.97       15.45      3.97 o 
   3   2   1     5081.24     5218.68    105.85 o 
   4   2   1      715.02      678.61     21.68 o 
   5   2   1      361.25      324.22     29.10 o 
   6   2   1        0.53      -11.06     11.06 o 
   7   2   1        6.13       17.33     18.71 o 
   8   2   1        8.02        2.01     14.56 o 
  -8   3   1        0.55       17.11     14.46 o 
  -7   3   1        0.29      -10.94     10.94 o 
  -6   3   1        8.33       11.85     11.23 o 
  -5   3   1       12.25       22.81     14.30 o 
  -4   3   1        9.01       16.01      7.05 o 
  -3   3   1       70.17       46.38      6.38 o 
  -2   3   1      173.58      202.90     10.82 o 
  -1   3   1      597.13      605.84     16.65 o 
   0   3   1     2284.75     2545.13     42.57 o 
   1   3   1       15.77       12.13      6.38 o 
   2   3   1        6.15        8.42      4.31 o 
   3   3   1       22.53       36.35      4.14 o 
   4   3   1      383.77      404.52     23.98 o 
   5   3   1        6.64       -9.41     13.02 o 
   6   3   1        2.57       -8.88      8.88 o 
   7   3   1       17.78        3.26     12.32 o 
   8   3   1        3.71       14.20      8.88 o 
  -8   4   1        5.93       -2.17     13.61 o 
  -7   4   1       19.21        7.08     11.00 o 
  -6   4   1      202.27      210.04     17.43 o 
  -5   4   1        0.43       -2.80      9.32 o 
  -4   4   1      342.01      346.36     18.93 o 
  -3   4   1     1090.43     1132.08     27.42 o 
  -2   4   1     2086.18     2284.74     41.68 o 
  -1   4   1     6745.09     7111.39    128.58 o 
   0   4   1     1129.93     1273.44     23.84 o 
   1   4   1      187.68      222.30     11.90 o 
   2   4   1      174.64      170.77      7.84 o 
   3   4   1       93.40      119.57      9.87 o 
   4   4   1        9.92       27.61      9.42 o 
   5   4   1       95.86       91.23     12.90 o 
   6   4   1        6.55       -9.85      9.85 o 
   7   4   1        2.98       -1.70     15.40 o 
   8   4   1        0.77        3.06     15.09 o 
  -8   5   1        1.81       -7.77     13.69 o 
  -7   5   1       17.61        4.37     11.43 o 
  -6   5   1       22.73       19.54     11.35 o 
  -5   5   1       37.96       33.72     12.19 o 
  -4   5   1      196.27      178.57     11.89 o 
  -3   5   1      849.79      778.45     19.85 o 
  -2   5   1      872.29      787.37     26.68 o 
  -1   5   1      181.63      181.95      8.23 o 
   0   5   1     1860.27     2044.49     36.31 o 
   1   5   1      642.86      713.55     18.24 o 
   2   5   1       13.81        6.25      5.16 o 
   3   5   1      125.11      112.33     10.13 o 
   4   5   1      495.57      502.03     20.12 o 
   5   5   1        4.05       -2.04     11.03 o 
   6   5   1       56.69       36.84     19.53 o 
   7   5   1       25.66        1.33     33.73 o 
   8   5   1        2.27       -4.06     20.89 o 
  -8   6   1        4.73        0.07     23.87 o 
  -7   6   1       35.29       29.97     12.79 o 
  -6   6   1        5.49       -5.11     10.53 o 
  -5   6   1      151.78      189.69     22.41 o 
  -4   6   1      117.26      115.59     11.68 o 
  -3   6   1       29.87       31.97      7.66 o 
  -2   6   1      201.92      202.36      9.79 o 
  -1   6   1     1204.73     1293.15     26.07 o 
   0   6   1        5.84        8.17      5.80 o 
   1   6   1       50.29       54.19      6.53 o 
   2   6   1      212.97      224.22      9.79 o 
   3   6   1        3.85       -8.00      8.00 o 
   4   6   1       11.96       20.41     10.48 o 
   5   6   1       12.22       13.70     12.04 o 
   6   6   1       57.46       74.02     14.53 o 
   7   6   1        5.80        0.85     17.80 o 
  -8   7   1       92.30      101.20     50.09 o 
  -7   7   1        8.09      -13.13     13.43 o 
  -6   7   1      100.32      118.71     13.98 o 
  -5   7   1      182.01      177.50     15.22 o 
  -4   7   1      230.35      224.24     18.13 o 
  -3   7   1      398.70      428.71     17.97 o 
  -2   7   1        1.99       11.46      6.65 o 
  -1   7   1     2483.97     2545.79     46.00 o 
   0   7   1      260.26      289.31     12.09 o 
   1   7   1        1.95        3.36      7.87 o 
   2   7   1       50.85       51.49      7.49 o 
   3   7   1        0.07       -1.13      9.08 o 
   4   7   1       81.56       72.20     12.19 o 
   5   7   1        0.64        1.62     10.75 o 
   6   7   1        0.02       -5.35     11.24 o 
   7   7   1        0.52      -16.38     21.88 o 
  -8   8   1       11.91       12.34     14.49 o 
  -7   8   1        8.95        9.24     13.65 o 
  -6   8   1       10.83        2.19     11.29 o 
  -5   8   1        3.91        4.35     10.47 o 
  -4   8   1        9.44        8.74     10.65 o 
  -3   8   1      150.55      176.78     13.59 o 
  -2   8   1       13.23       13.39      8.26 o 
  -1   8   1      302.19      314.62     16.41 o 
   0   8   1      361.79      399.34     14.96 o 
   1   8   1      110.58       96.33     13.50 o 
   2   8   1      140.54      169.01     11.89 o 
   3   8   1        0.22        8.42      9.99 o 
   4   8   1      105.26      120.01     14.13 o 
   5   8   1       75.57       67.96     12.41 o 
   6   8   1        6.52       -8.50     19.56 o 
   7   8   1        6.09       -2.49     25.08 o 
  -7   9   1       28.27       32.71     15.04 o 
  -6   9   1      151.59      152.82     16.07 o 
  -5   9   1      127.54      159.09     14.38 o 
  -4   9   1       11.84        4.00     11.19 o 
  -3   9   1      293.85      275.25     29.17 o 
  -2   9   1       88.36       96.25     11.00 o 
  -1   9   1       39.46       45.23      9.78 o 
   0   9   1      140.50      166.94     11.79 o 
   1   9   1      378.12      371.26     21.38 o 
   2   9   1        5.64       13.36     11.09 o 
   3   9   1      233.30      237.62     26.40 o 
   4   9   1       30.00       26.75     11.00 o 
   5   9   1       60.79       64.99     12.62 o 
   6   9   1        0.09       -8.24     12.43 o 
   7   9   1       45.48       55.23     24.57 o 
  -7  10   1        7.55       -5.73     12.95 o 
  -6  10   1        0.64       -7.65     11.41 o 
  -5  10   1        7.53        3.35     11.97 o 
  -4  10   1        9.28        7.21     10.96 o 
  -3  10   1       35.38       50.94     13.28 o 
  -2  10   1        7.24        2.47     11.02 o 
  -1  10   1     1755.43     1666.04     36.42 o 
   0  10   1       70.12       71.18     11.49 o 
   1  10   1       83.75       87.82     11.90 o 
   2  10   1       67.03       67.33     13.98 o 
   3  10   1      292.49      310.38     19.96 o 
   4  10   1       23.41       -7.50     16.13 o 
   5  10   1       20.40       10.59     11.46 o 
   6  10   1        6.99      -12.79     12.79 o 
  -6  11   1       35.91        4.64     35.75 o 
  -5  11   1      107.47       87.53     20.46 o 
  -4  11   1       84.55       43.07     16.58 o 
  -3  11   1       11.02       18.27     16.31 o 
  -2  11   1       94.36       74.88     16.48 o 
  -1  11   1       25.75       22.07     11.29 o 
   0  11   1       15.57       14.79     11.22 o 
   1  11   1      143.00      145.25     15.29 o 
   2  11   1       75.15       75.40     13.93 o 
   3  11   1        4.43       19.61     16.12 o 
   4  11   1       28.61       34.21     12.50 o 
   5  11   1        1.19      -11.34     11.34 o 
   6  11   1        0.41      -15.72     15.72 o 
  -6  12   1        4.60      -12.90     17.19 o 
  -5  12   1        0.63      -17.00     17.00 o 
  -4  12   1       19.43       -1.92     13.39 o 
  -3  12   1       22.72       13.16     16.85 o 
  -2  12   1       88.01      112.24     24.36 o 
  -1  12   1        8.45       -8.88     14.10 o 
   0  12   1       22.98       25.28     13.74 o 
   1  12   1      180.81      157.22     21.04 o 
   2  12   1        0.49        0.44     15.49 o 
   3  12   1       28.93       23.92     16.66 o 
   4  12   1        0.46      -12.44     15.53 o 
   5  12   1       25.34        5.11     22.49 o 
  -5  13   1        1.89      -19.07     19.56 o 
  -4  13   1        0.05      -18.96     18.96 o 
  -3  13   1       11.18      -18.25     18.25 o 
  -2  13   1        5.25      -17.85     17.85 o 
  -1  13   1        0.53      -15.26     15.26 o 
   0  13   1       60.33       53.67     16.24 o 
   1  13   1       87.23       89.34     19.90 o 
   2  13   1      179.32      197.72     38.89 o 
   3  13   1        6.04      -24.85     30.91 o 
   4  13   1       14.68      -19.61     19.61 o 
   5  13   1        0.28      -34.03     34.03 o 
  -4  14   1        2.49      -30.57     30.57 o 
  -3  14   1        0.12      -27.17     30.00 o 
  -2  14   1      125.38      124.39     35.14 o 
  -1  14   1      135.37      150.86     35.18 o 
   0  14   1        7.76      -12.32     23.15 o 
   1  14   1      146.66      100.59     34.63 o 
   2  14   1       84.17       67.31     35.39 o 
   3  14   1       61.09       27.86     34.90 o 
   4  14   1        9.37       -6.21     35.44 o 
  -3  15   1       14.28      -11.74     32.81 o 
  -2  15   1        5.78      -22.30     39.00 o 
  -1  15   1        0.81      -27.52     27.52 o 
   0  15   1       11.84       18.85     45.43 o 
   1  15   1       26.42        0.20     31.57 o 
   2  15   1        4.11      -31.37     31.37 o 
   3  15   1        0.11      -32.48     32.48 o 
  -2  16   1       24.93      -21.41     34.15 o 
  -1  16   1        7.78      -40.41     40.41 o 
   0  16   1       24.92       -0.45     49.70 o 
   1  16   1        4.03      -44.74     44.74 o 
  -7   0   2     1939.57     1924.39     83.08 o 
  -6   0   2     2964.21     2793.82     84.21 o 
  -5   0   2     1456.51     1241.71     44.45 o 
  -4   0   2     1910.09     1620.19    121.41 o 
  -3   0   2     4377.61     4473.82    102.75 o 
  -2   0   2      961.11      945.49     26.61 o 
  -1   0   2    29082.47    29211.17    646.80 o 
   0   0   2    12003.64    12730.05    281.36 o 
   1   0   2    13762.38    13640.39    302.97 o 
   2   0   2     8748.99     8508.54    192.59 o 
   3   0   2     4084.71     3894.01     92.84 o 
   4   0   2     1827.65     1706.28     47.47 o 
   5   0   2     2282.33     2167.16     68.78 o 
   6   0   2      520.64      548.55     37.77 o 
   7   0   2      909.91      910.31     55.08 o 
   8   0   2       76.73       82.33     23.90 o 
  -9   1   2        3.85      -13.33     14.30 o 
  -8   1   2        1.15        8.93     13.63 o 
  -7   1   2        0.04       -8.99     15.22 o 
  -6   1   2       41.44       31.41      9.35 o 
  -5   1   2      126.63      147.20     10.05 o 
  -4   1   2       30.12       40.93      6.18 o 
  -3   1   2        0.94       -1.57      2.74 o 
  -2   1   2        2.57       -0.81      4.31 o 
  -1   1   2     2406.93     2521.12     48.02 o 
   0   1   2       88.74       99.99      5.95 o 
   1   1   2      355.90      351.41     18.59 o 
   2   1   2      429.08      419.63     10.74 o 
   3   1   2       99.02      141.08      7.93 o 
   4   1   2      168.91      192.56     10.37 o 
   5   1   2        6.76        3.92     10.70 o 
   6   1   2       36.90       47.43     13.66 o 
   7   1   2        2.65       -4.66     12.55 o 
   8   1   2        0.48        0.93     15.13 o 
  -9   2   2      452.15      511.82     31.83 o 
  -8   2   2      692.09      734.26     33.52 o 
  -7   2   2     1330.18     1303.48     44.61 o 
  -6   2   2     3443.38     3256.73     69.59 o 
  -5   2   2     2454.35     2247.35     44.60 o 
  -4   2   2     9820.60     9309.07    161.58 o 
  -3   2   2     8649.42     8600.43    136.16 o 
  -2   2   2     9335.12     9155.29    144.89 o 
  -1   2   2    19005.41    20362.16    424.69 o 
   0   2   2       98.41       77.71      4.53 o 
   1   2   2     8600.92     8580.88    136.28 o 
   2   2   2      839.91      729.99     20.83 o 
   3   2   2     3981.30     3683.47     62.16 o 
   4   2   2     2792.23     2739.08     52.52 o 
   5   2   2     1920.71     1827.00     45.02 o 
   6   2   2      643.55      666.98     46.16 o 
   7   2   2      623.56      742.55     68.23 o 
   8   2   2      184.18      229.03     23.46 o 
  -9   3   2       28.74       50.94     16.59 o 
  -8   3   2        9.91        6.93     12.67 o 
  -7   3   2        7.12       -2.51     12.42 o 
  -6   3   2       49.96       69.26     12.01 o 
  -5   3   2      161.08      163.49     14.27 o 
  -4   3   2     1181.07     1158.72     25.30 o 
  -3   3   2       15.42       31.48      3.77 o 
  -2   3   2     5397.68     5860.42    134.05 o 
  -1   3   2      366.80      420.57     11.33 o 
   0   3   2     1291.11     1506.09     29.64 o 
   1   3   2      104.47      121.16      5.95 o 
   2   3   2       29.88       33.59      3.75 o 
   3   3   2       60.35       77.08      7.65 o 
   4   3   2        6.90        3.64      8.85 o 
   5   3   2        2.39       -9.71      9.76 o 
   6   3   2       28.80       26.03     25.41 o 
   7   3   2        0.20       14.95     16.06 o 
   8   3   2        4.25       11.55     16.27 o 
  -9   4   2      233.71      297.64     25.02 o 
  -8   4   2      802.66      857.12     36.86 o 
  -7   4   2     1577.45     1526.57     57.65 o 
  -6   4   2     1382.33     1352.44     36.67 o 
  -5   4   2     2731.10     2663.97     58.25 o 
  -4   4   2     5939.44     5509.73    121.83 o 
  -3   4   2     5521.94     5331.07    230.92 o 
  -2   4   2    20168.57    20912.75    327.78 o 
  -1   4   2     5856.88     5935.27    116.18 o 
   0   4   2     3691.17     3798.47     62.49 o 
   1   4   2     3510.59     3457.91     68.71 o 
   2   4   2     3566.10     3343.68     57.40 o 
   3   4   2     4692.39     4380.15     79.24 o 
   4   4   2     4004.33     3742.54     78.58 o 
   5   4   2     1445.00     1262.90     35.54 o 
   6   4   2      299.91      355.88     25.19 o 
   8   4   2      211.59      298.84     35.99 o 
  -8   5   2        5.14       -6.36     13.01 o 
  -7   5   2        1.96       -3.50     10.80 o 
  -6   5   2      439.86      460.18     22.85 o 
  -5   5   2      573.60      574.72     21.85 o 
  -4   5   2      273.54      272.31     14.04 o 
  -3   5   2      239.40      230.96     16.34 o 
  -2   5   2        6.42       15.68      4.74 o 
  -1   5   2      429.90      458.45     12.23 o 
   0   5   2      398.47      438.77     11.75 o 
   1   5   2        7.82        4.85      3.83 o 
   2   5   2      250.03      266.90      8.86 o 
   3   5   2       10.93       32.12      9.51 o 
   4   5   2       31.19       35.62     13.23 o 
   5   5   2       75.82       77.15     13.14 o 
   6   5   2        1.41      -10.62     10.62 o 
   7   5   2       10.51      -15.97     15.97 o 
  -8   6   2      628.16      714.80     57.94 o 
  -7   6   2      690.50      710.59     27.23 o 
  -6   6   2     1227.47     1227.35     35.08 o 
  -5   6   2      168.03      151.10     13.38 o 
  -4   6   2     3357.15     3334.24     70.12 o 
  -3   6   2     3218.81     3182.50     55.13 o 
  -2   6   2    10701.33    10899.80    174.40 o 
  -1   6   2    10380.08    10405.74    166.14 o 
   0   6   2     3940.09     3709.60     62.55 o 
   1   6   2     5391.52     5059.45     83.90 o 
   2   6   2     4773.15     4368.77     78.13 o 
   3   6   2     5863.85     5470.24    109.75 o 
   4   6   2     3916.63     3686.36     79.04 o 
   5   6   2     1498.21     1424.26     39.08 o 
   6   6   2      663.08      640.16     35.31 o 
   7   6   2      284.02      331.65     31.98 o 
  -8   7   2        5.14      -10.51     14.72 o 
  -7   7   2        2.24       -0.73     17.31 o 
  -6   7   2      139.40      144.53     14.30 o 
  -5   7   2      175.27      183.87     18.82 o 
  -4   7   2       30.49       55.42     18.00 o 
  -3   7   2       78.22       92.00     11.67 o 
  -2   7   2       99.32      114.29      8.90 o 
  -1   7   2        0.03        2.03      6.35 o 
   0   7   2     1197.71     1235.82     28.54 o 
   1   7   2        1.28        9.52      7.20 o 
   2   7   2       12.43       11.10      7.27 o 
   3   7   2       26.67       37.56     10.62 o 
   4   7   2        2.60        9.50     11.21 o 
   5   7   2       67.67       62.80     12.44 o 
   6   7   2        3.27      -14.75     17.67 o 
   7   7   2        6.68        3.73     21.17 o 
  -8   8   2      276.48      360.42     35.38 o 
  -7   8   2      338.33      372.08     21.65 o 
  -6   8   2     1133.12     1188.97     36.69 o 
  -5   8   2      223.47      230.91     16.08 o 
  -4   8   2     2250.59     2225.06     56.06 o 
  -3   8   2     3195.63     2982.47     64.97 o 
  -2   8   2     3802.73     3663.07     64.12 o 
  -1   8   2     6836.20     6772.80    112.36 o 
   0   8   2     5038.80     4924.61     83.37 o 
   1   8   2     3201.40     3244.56     57.82 o 
   2   8   2     4616.96     4282.72     99.25 o 
   3   8   2     2493.01     2315.50     58.93 o 
   4   8   2     2295.38     2146.34     52.27 o 
   5   8   2     1324.70     1290.84     37.52 o 
   6   8   2      637.23      667.33     50.53 o 
   7   8   2      417.20      445.42     42.58 o 
  -7   9   2       21.77       18.00     12.83 o 
  -6   9   2       25.51       31.95     11.91 o 
  -5   9   2      282.37      286.60     17.62 o 
  -4   9   2      412.37      421.46     20.61 o 
  -3   9   2      341.52      316.00     31.61 o 
  -2   9   2      137.90      163.47     11.59 o 
  -1   9   2     1492.24     1482.05     32.34 o 
   0   9   2      381.66      406.41     16.83 o 
   1   9   2        8.74       -3.95      8.95 o 
   2   9   2      250.34      289.80     17.10 o 
   3   9   2      177.68      186.04     22.67 o 
   4   9   2       31.18       16.51     10.63 o 
   5   9   2      296.16      312.20     19.27 o 
   6   9   2       44.11       35.24     13.73 o 
  -7  10   2      317.87      328.09     36.19 o 
  -6  10   2     1076.06     1133.91     73.60 o 
  -5  10   2      883.09      898.80     43.01 o 
  -4  10   2     2002.11     1990.59     60.81 o 
  -3  10   2     1099.18     1079.64     42.63 o 
  -2  10   2     1447.51     1493.61     44.83 o 
  -1  10   2     3140.68     2965.71     69.49 o 
   0  10   2     2753.31     2700.96     59.53 o 
   1  10   2     3762.68     3790.86     68.43 o 
   2  10   2     2374.94     2325.18     70.16 o 
   3  10   2      697.30      671.88     25.72 o 
   4  10   2     1048.13      983.34     37.73 o 
   5  10   2      430.39      418.79     22.07 o 
   6  10   2      447.35      512.51     48.40 o 
  -7  11   2       89.29      103.75     53.72 o 
  -6  11   2        0.07      -16.16     16.16 o 
  -5  11   2        7.90      -13.49     16.21 o 
  -4  11   2       38.91       36.17     14.92 o 
  -3  11   2      400.93      419.96     28.47 o 
  -2  11   2       99.76      143.90     19.55 o 
  -1  11   2        6.20      -12.21     14.09 o 
   0  11   2       94.87      125.96     16.10 o 
   1  11   2        0.84       -5.68     15.01 o 
   2  11   2      119.77      112.83     20.59 o 
   3  11   2        0.16      -11.63     11.63 o 
   4  11   2       40.24       14.26     17.03 o 
   5  11   2       85.94       84.63     23.77 o 
  -6  12   2      523.33      479.37     32.73 o 
  -5  12   2     1377.20     1348.12     74.79 o 
  -4  12   2     1517.11     1474.60     53.60 o 
  -3  12   2      801.20      842.83     39.50 o 
  -2  12   2      845.20      956.68     40.41 o 
  -1  12   2      798.79      807.56     30.41 o 
   0  12   2      643.59      673.69     27.91 o 
   1  12   2     1684.95     1667.40     72.28 o 
   2  12   2      737.50      717.97     35.98 o 
   3  12   2      646.34      663.85     36.88 o 
   4  12   2      628.83      625.83     35.56 o 
   5  12   2      524.90      600.69     95.70 o 
  -5  13   2       40.97       36.27     22.18 o 
  -4  13   2       27.88       29.33     19.81 o 
  -3  13   2        0.36      -15.62     18.29 o 
  -2  13   2        2.06      -14.18     17.06 o 
  -1  13   2      153.93      132.98     19.43 o 
   0  13   2        2.71       -4.04     15.05 o 
   1  13   2        5.16       -9.03     17.67 o 
   2  13   2        7.19        2.08     17.78 o 
   3  13   2        4.20        0.33     16.95 o 
   4  13   2       17.08       -3.15     17.33 o 
  -5  14   2      397.55      408.49     63.09 o 
  -4  14   2      443.91      487.01     45.04 o 
  -3  14   2      467.56      461.30     32.81 o 
  -2  14   2      527.44      674.96     36.86 o 
  -1  14   2      815.63      828.55     36.18 o 
   0  14   2     1018.66     1048.37     44.19 o 
   1  14   2     1124.17     1098.02     46.76 o 
   2  14   2      794.36      745.63     59.25 o 
   3  14   2      639.17      689.48     60.93 o 
  -3  15   2        4.38       -7.56     30.74 o 
  -2  15   2        5.88       -8.46     29.49 o 
  -1  15   2       26.39       10.96     42.70 o 
   0  15   2        1.93       -7.99     47.09 o 
   1  15   2        2.68      -29.56     29.56 o 
   2  15   2        8.60      -32.45     32.45 o 
  -2  16   2      547.33      608.28     99.64 o 
  -1  16   2      907.40     1101.04     98.28 o 
   0  16   2      556.04      668.20     89.79 o 
  -9   1   3       97.75      109.32     26.22 o 
  -8   1   3       54.49       50.89     12.04 o 
  -7   1   3      223.68      199.69     16.92 o 
  -6   1   3        3.24       10.16      9.46 o 
  -5   1   3      415.62      373.15     14.32 o 
  -4   1   3     1036.53     1046.16     20.63 o 
  -3   1   3      477.77      492.75     11.32 o 
  -2   1   3       49.94       57.64      4.10 o 
  -1   1   3      202.93      235.99      8.74 o 
   0   1   3      334.94      394.08     10.01 o 
   1   1   3      633.08      566.72     15.50 o 
   2   1   3      444.10      437.64     15.66 o 
   3   1   3       97.29      112.30     12.34 o 
   4   1   3        3.34        7.54      7.48 o 
   5   1   3       33.13       25.82     12.45 o 
   6   1   3       19.44        8.24     12.16 o 
   7   1   3       70.98       67.78     16.95 o 
  -9   2   3        4.35       -6.95     14.32 o 
  -8   2   3       22.52       25.14     13.59 o 
  -7   2   3       13.62        9.11     11.19 o 
  -6   2   3     1642.29     1551.46     57.99 o 
  -5   2   3      551.08      509.52     28.87 o 
  -4   2   3       17.31       25.17      4.65 o 
  -3   2   3      822.56      806.01     17.76 o 
  -2   2   3     3761.15     4155.74     78.97 o 
  -1   2   3     3167.29     3569.97     66.41 o 
   0   2   3      111.29       91.94      5.68 o 
   1   2   3      117.15      136.68      6.57 o 
   2   2   3        0.34       -0.93      3.52 o 
   3   2   3      109.84      101.59      6.73 o 
   4   2   3       23.55       31.11      7.90 o 
   5   2   3       17.76        8.13     11.33 o 
   6   2   3        0.20        4.43     12.91 o 
   7   2   3        7.94        5.43     13.97 o 
  -9   3   3        1.67       13.81     31.29 o 
  -8   3   3        2.64        9.05     13.30 o 
  -7   3   3        0.03       -1.87      9.57 o 
  -6   3   3      408.67      356.64     19.54 o 
  -5   3   3       12.02       11.46      6.33 o 
  -4   3   3        0.01       -3.32      3.32 o 
  -3   3   3       57.99       50.66      5.80 o 
  -2   3   3     3307.51     3400.67     68.88 o 
  -1   3   3       15.39       -1.15      3.90 o 
   0   3   3      349.64      371.30     14.08 o 
   1   3   3      300.36      293.05      8.69 o 
   2   3   3      185.69      159.67     13.16 o 
   3   3   3      355.81      352.73     13.38 o 
   4   3   3      159.84      154.14     13.05 o 
   5   3   3       13.63       -6.92     10.75 o 
   6   3   3       10.40       -9.18     13.75 o 
   7   3   3        2.74      -15.53     15.53 o 
  -9   4   3        0.57        7.73     19.91 o 
  -8   4   3       22.70       31.42     14.42 o 
  -7   4   3        9.98        3.09     10.02 o 
  -6   4   3      103.98      115.68     13.16 o 
  -5   4   3        0.00       -3.70      8.05 o 
  -4   4   3        6.60        5.28      3.83 o 
  -3   4   3        9.81       14.37      5.55 o 
  -2   4   3       97.80      101.71      5.91 o 
  -1   4   3      848.20      877.71     23.68 o 
   0   4   3      664.67      697.37     16.23 o 
   1   4   3        0.50        1.13      2.75 o 
   2   4   3       95.82      102.88      6.36 o 
   3   4   3      455.30      434.52     15.64 o 
   4   4   3       24.27       16.26     10.58 o 
   5   4   3        8.72        6.50     11.53 o 
   6   4   3        7.94        3.87     14.85 o 
   7   4   3        0.01      -13.41     13.41 o 
  -9   5   3        0.44        4.78     15.16 o 
  -8   5   3       26.89        8.31     13.21 o 
  -7   5   3       14.08        8.57     11.14 o 
  -6   5   3      477.48      459.06     21.20 o 
  -5   5   3       39.01       38.18      9.64 o 
  -4   5   3       70.00       68.52      7.47 o 
  -3   5   3       29.63       17.03      4.16 o 
  -2   5   3     3261.57     3469.87     58.66 o 
  -1   5   3      858.93      932.01     18.87 o 
   0   5   3      150.28      192.43      7.64 o 
   1   5   3     1630.52     1686.84     33.56 o 
   2   5   3        2.16       -2.71      3.98 o 
   3   5   3       78.23       81.74     13.69 o 
   4   5   3      577.11      549.93     22.27 o 
   5   5   3        1.37        0.55      6.76 o 
   6   5   3        2.33      -19.82     22.35 o 
   7   5   3        0.08       -0.99     23.89 o 
  -8   6   3        1.35       -8.53     11.57 o 
  -7   6   3        4.27        5.95     13.67 o 
  -6   6   3       94.38       95.97     17.29 o 
  -5   6   3        1.20        6.37      9.98 o 
  -4   6   3     1066.73     1083.87     26.10 o 
  -3   6   3       53.57       57.38      5.46 o 
  -2   6   3     1235.82     1309.71     25.46 o 
  -1   6   3       24.33       22.91      5.30 o 
   0   6   3        4.91       -0.16      5.59 o 
   1   6   3        1.18       -3.25      4.25 o 
   2   6   3        8.45       11.92      5.15 o 
   3   6   3        2.00       -2.68     11.81 o 
   4   6   3       14.79       18.40     16.07 o 
   5   6   3       14.62       -4.14     10.53 o 
   6   6   3        0.91      -12.24     17.91 o 
   7   6   3        0.28        2.02     19.25 o 
  -8   7   3       56.91       41.75     14.03 o 
  -7   7   3      144.65      197.30     16.89 o 
  -6   7   3       52.87       67.85     12.11 o 
  -5   7   3      290.92      288.63     16.57 o 
  -4   7   3        4.39       -5.77      5.77 o 
  -3   7   3     1020.84     1022.35     27.99 o 
  -2   7   3      114.27      119.50      7.65 o 
  -1   7   3      708.75      722.35     17.82 o 
   0   7   3      307.28      345.67     12.13 o 
   1   7   3      166.66      194.25     11.26 o 
   2   7   3        7.50       19.87      9.08 o 
   3   7   3       27.10       20.24     12.72 o 
   4   7   3       58.29       60.54     12.37 o 
   5   7   3       13.77       -3.57     11.09 o 
   6   7   3       25.33       25.30     22.04 o 
   7   7   3        1.91       -5.49     19.43 o 
  -8   8   3        0.08      -13.85     13.85 o 
  -7   8   3       17.63       16.04     12.35 o 
  -6   8   3        5.47       -0.40     10.40 o 
  -5   8   3       66.64       64.78     11.67 o 
  -4   8   3      221.95      255.56     15.13 o 
  -3   8   3      364.83      395.54     19.61 o 
  -2   8   3        9.26        8.91      7.23 o 
  -1   8   3       26.51       37.09      8.55 o 
   0   8   3       15.40       26.97      8.07 o 
   1   8   3      307.11      317.95     12.66 o 
   2   8   3      147.48      150.52     20.82 o 
   3   8   3       36.91       37.91     11.66 o 
   4   8   3       67.11       58.21     12.30 o 
   5   8   3       97.64       84.52     13.87 o 
   6   8   3        1.63      -13.15     19.08 o 
  -8   9   3        7.38       -8.17     18.40 o 
  -7   9   3       54.62       52.27     19.22 o 
  -6   9   3        5.58       -2.26     17.61 o 
  -5   9   3       17.86       -7.78     11.57 o 
  -4   9   3      153.01      177.07     20.21 o 
  -3   9   3       42.44       47.54     15.35 o 
  -2   9   3        0.05      -11.25     11.25 o 
  -1   9   3      162.21      197.08     15.48 o 
   0   9   3       30.40       56.11     14.72 o 
   1   9   3       82.19       50.22     18.01 o 
   2   9   3        6.57      -12.21     14.15 o 
   3   9   3      163.27      167.68     15.34 o 
   4   9   3        0.20      -10.49     13.11 o 
   5   9   3       91.89       88.95     15.69 o 
   6   9   3       18.47        8.17     12.92 o 
  -7  10   3       25.29       20.26     18.18 o 
  -6  10   3       20.61        4.81     16.80 o 
  -5  10   3       37.48        5.39     15.91 o 
  -4  10   3       30.20       11.59     24.67 o 
  -3  10   3        2.84       -7.25     16.32 o 
  -2  10   3      370.81      389.17     20.73 o 
  -1  10   3      625.92      629.23     26.06 o 
   0  10   3        1.36        2.28     12.46 o 
   1  10   3      186.19      189.31     31.09 o 
   2  10   3      353.24      339.67     27.02 o 
   3  10   3      191.15      156.86     21.80 o 
   4  10   3       28.85      -13.30     17.33 o 
   5  10   3       11.94      -10.79     18.43 o 
   6  10   3       20.08       -0.68     36.57 o 
  -7  11   3       11.60       -9.18     17.96 o 
  -6  11   3        4.31      -12.43     19.58 o 
  -5  11   3       14.77       14.79     16.77 o 
  -4  11   3       56.81       61.93     15.63 o 
  -3  11   3       44.02       35.17     17.56 o 
  -2  11   3       59.77       64.95     17.12 o 
  -1  11   3        0.11        5.05     14.18 o 
   0  11   3        2.38       -3.04     12.62 o 
   1  11   3      249.13      238.86     24.26 o 
   2  11   3       51.54       16.49     17.15 o 
   3  11   3       16.28      -20.79     22.71 o 
   4  11   3       11.16      -20.22     20.22 o 
   5  11   3       29.25      -26.02     26.02 o 
  -6  12   3        6.16      -15.18     15.18 o 
  -5  12   3       30.09       -3.28     18.68 o 
  -4  12   3        5.86        4.98     19.33 o 
  -3  12   3        0.30      -17.01     17.01 o 
  -2  12   3       97.68      102.53     17.98 o 
  -1  12   3       66.16       85.30     19.22 o 
   0  12   3        2.61        3.94     12.79 o 
   1  12   3       36.59        4.03     18.21 o 
   2  12   3       22.04       12.94     17.74 o 
   3  12   3       16.75       -6.05     24.99 o 
   4  12   3        1.19      -17.08     17.08 o 
   5  12   3        2.65        1.05     20.74 o 
  -5  13   3      101.90       91.80     22.68 o 
  -4  13   3       30.16       11.63     19.62 o 
  -3  13   3       16.30       13.84     19.12 o 
  -2  13   3       17.63       37.24     22.26 o 
  -1  13   3       32.26       17.32     16.31 o 
   0  13   3       18.99        7.91     15.74 o 
   1  13   3       11.27       10.52     19.06 o 
   2  13   3        0.38      -12.17     25.77 o 
   3  13   3        1.72      -17.07     17.07 o 
   4  13   3        0.62      -18.34     18.34 o 
  -5  14   3       22.44       23.23     20.45 o 
  -4  14   3        7.18       -2.46     20.09 o 
  -3  14   3       18.01       -6.74     18.84 o 
  -2  14   3       80.11       77.50     21.43 o 
  -1  14   3       67.55       76.88     18.82 o 
   0  14   3        0.48      -12.67     19.15 o 
   1  14   3       28.34       -5.10     18.65 o 
   2  14   3      130.33      132.06     43.57 o 
   3  14   3      114.72       42.95     21.68 o 
  -3  15   3        1.44      -19.68     20.90 o 
  -2  15   3        1.24      -18.61     18.61 o 
  -1  15   3        6.26      -21.33     25.60 o 
   0  15   3        5.73      -36.85     36.85 o 
   1  15   3       11.19      -30.68     30.68 o 
   2  15   3       37.82       -4.93     36.34 o 
   0  16   3       23.60      -48.28     48.28 o 
  -9   0   4      353.24      386.79     36.37 o 
  -8   0   4      578.81      584.12     41.06 o 
  -7   0   4     1398.55     1335.70     63.33 o 
  -6   0   4     1534.37     1481.81     42.54 o 
  -5   0   4     4917.32     4662.89    109.56 o 
  -4   0   4     3092.11     2882.75     69.47 o 
  -3   0   4     1957.46     1986.95     48.78 o 
  -2   0   4      183.05      219.46     10.27 o 
  -1   0   4      871.26      884.77     30.67 o 
   0   0   4    12332.87    12834.01    286.30 o 
   1   0   4    19844.10    19851.64    686.95 o 
   2   0   4    14314.30    13198.01    295.48 o 
   3   0   4     4648.72     4530.73    107.66 o 
   4   0   4      751.79      686.93     36.21 o 
   5   0   4      373.30      387.26     34.62 o 
   6   0   4     1224.07     1304.96     68.85 o 
   7   0   4      340.85      373.96     38.51 o 
  -9   1   4        4.62        9.09     14.03 o 
  -8   1   4       76.31       71.57     14.45 o 
  -7   1   4        0.00       -9.17     11.91 o 
  -6   1   4      165.25      166.81     11.24 o 
  -5   1   4        5.71        2.03      4.88 o 
  -4   1   4       42.11       53.70      5.05 o 
  -3   1   4      160.63      172.30      6.54 o 
  -2   1   4     1408.69     1560.64     29.01 o 
  -1   1   4      773.27      855.29     35.41 o 
   0   1   4     6472.87     6958.59    111.01 o 
   1   1   4      429.43      454.80     11.62 o 
   2   1   4        2.66        4.66      4.29 o 
   3   1   4      284.23      277.11     10.98 o 
   4   1   4      174.84      203.58     12.15 o 
   5   1   4       89.82      104.08     13.87 o 
   6   1   4        0.11       -7.50     13.09 o 
   7   1   4        0.64       -3.12     14.81 o 
  -9   2   4      360.35      425.92     38.30 o 
  -8   2   4      665.86      651.38    101.51 o 
  -7   2   4      428.11      417.55     22.34 o 
  -6   2   4     1107.07     1052.97     31.71 o 
  -5   2   4     3742.43     3555.61     60.21 o 
  -4   2   4     6459.28     6063.99     98.20 o 
  -3   2   4     8737.62     8927.11    141.97 o 
  -2   2   4     5910.64     6018.20    104.65 o 
  -1   2   4     4622.33     4906.55    110.11 o 
   0   2   4     4489.94     4361.85     76.03 o 
   1   2   4    10046.47     9990.83    170.42 o 
   2   2   4     4093.45     3735.61     62.90 o 
   3   2   4     4378.66     4180.37     70.75 o 
   4   2   4     1093.75     1046.67     35.76 o 
   5   2   4      694.27      657.93     26.91 o 
   6   2   4      999.30     1123.40     62.93 o 
   7   2   4      278.42      357.58     26.86 o 
  -9   3   4       95.04      146.14     19.50 o 
  -8   3   4       35.88       48.58     14.48 o 
  -7   3   4       37.28       27.34     10.88 o 
  -6   3   4      937.37      890.71     32.73 o 
  -5   3   4       95.41      106.19      7.40 o 
  -4   3   4      225.06      242.84      9.14 o 
  -3   3   4      190.87      205.88      8.53 o 
  -2   3   4       56.53       63.85      4.68 o 
  -1   3   4      753.95      793.25     19.15 o 
   0   3   4     2092.01     2145.10     65.93 o 
   1   3   4      602.32      616.58     14.24 o 
   2   3   4       14.19       16.47      5.03 o 
   3   3   4      359.01      364.85     15.71 o 
   4   3   4        8.62        0.83     10.44 o 
   5   3   4       99.35       82.89     13.27 o 
   6   3   4      112.52      144.22     18.65 o 
   7   3   4       10.29       39.40     22.94 o 
  -9   4   4      332.37      397.04     26.20 o 
  -8   4   4     1290.73     1346.21     52.75 o 
  -7   4   4      657.18      697.97     25.05 o 
  -6   4   4      778.79      723.56     24.33 o 
  -5   4   4     4785.10     4705.11    105.69 o 
  -4   4   4     2181.96     1984.43     35.43 o 
  -3   4   4    14222.32    14340.54    304.71 o 
  -2   4   4     8016.04     8191.93    179.70 o 
  -1   4   4     5455.61     5200.17     96.22 o 
   0   4   4     2810.83     2643.71     45.34 o 
   1   4   4     2307.94     2075.18     37.22 o 
   2   4   4     2568.25     2271.03     44.62 o 
   3   4   4     2755.29     2538.54     56.97 o 
   4   4   4     2258.18     2178.85     52.16 o 
   5   4   4      836.85      856.23     29.62 o 
   6   4   4      578.69      619.44     28.83 o 
   7   4   4      244.14      225.29     25.31 o 
  -9   5   4        3.76       18.79     15.15 o 
  -8   5   4       11.72        0.66     11.01 o 
  -7   5   4        2.29        1.45     10.09 o 
  -6   5   4       89.64       98.70     12.92 o 
  -5   5   4       24.82       23.18      9.26 o 
  -4   5   4        8.92        5.37      3.93 o 
  -3   5   4      976.21     1084.92     21.28 o 
  -2   5   4      227.15      225.88      9.44 o 
  -1   5   4      264.64      277.99     13.02 o 
   0   5   4      521.13      543.76     20.50 o 
   1   5   4       24.38       26.79      3.83 o 
   2   5   4       39.97       51.78      6.17 o 
   3   5   4       26.30       29.55     10.62 o 
   4   5   4       82.93       74.69     14.16 o 
   5   5   4      117.12       91.56     14.22 o 
   6   5   4       86.51       54.55     14.97 o 
   7   5   4        4.55      -12.96     14.76 o 
  -9   6   4      384.57      472.18     29.60 o 
  -8   6   4     1056.44     1120.59     53.77 o 
  -7   6   4     1560.53     1619.07     42.58 o 
  -6   6   4     1965.65     1897.82     46.24 o 
  -5   6   4     2867.86     2736.63     60.10 o 
  -3   6   4     5291.74     5107.25     83.96 o 
  -2   6   4     4675.97     4359.75     72.63 o 
  -1   6   4     4455.87     4225.10     80.93 o 
   0   6   4     3079.86     3038.61     52.63 o 
   1   6   4     2930.76     2662.35     50.93 o 
   2   6   4     1833.73     1648.41     49.77 o 
   3   6   4     2530.80     2241.35     63.42 o 
   4   6   4     1230.58     1190.14     49.34 o 
   5   6   4      735.89      744.93     34.25 o 
   6   6   4      581.38      643.47     47.56 o 
  -8   7   4        0.00       -2.43     11.67 o 
  -7   7   4       19.56       11.93     12.82 o 
  -6   7   4      135.26      166.60     14.27 o 
  -5   7   4        0.95       -8.95     10.18 o 
  -4   7   4        4.99       -3.70      7.51 o 
  -3   7   4       17.46       21.38      5.47 o 
  -2   7   4        7.82       13.14      5.67 o 
  -1   7   4      131.60      164.70      8.62 o 
   0   7   4       16.14       20.23      5.82 o 
   1   7   4        6.08       15.63      5.68 o 
   2   7   4       23.38       25.33     11.29 o 
   3   7   4        4.27       -3.23     18.28 o 
   4   7   4        9.82        6.20     10.82 o 
   5   7   4       11.85      -10.36     17.27 o 
   6   7   4       15.35       -5.81     12.96 o 
  -8   8   4      453.61      448.92     49.73 o 
  -7   8   4     1271.72     1232.54     46.23 o 
  -6   8   4     1275.13     1189.85     43.58 o 
  -5   8   4     2333.75     2257.36     77.42 o 
  -4   8   4     2188.17     2170.12     96.93 o 
  -3   8   4     2922.79     2816.76     65.10 o 
  -2   8   4     3054.50     2832.73     58.42 o 
  -1   8   4     3986.14     3872.87     77.28 o 
   0   8   4     4816.59     4690.76     91.70 o 
   1   8   4     3705.98     3640.77     73.99 o 
   2   8   4     2556.50     2489.53     57.77 o 
   3   8   4     2030.72     1907.28     48.19 o 
   4   8   4      644.62      640.55     25.67 o 
   5   8   4      547.78      534.53     24.66 o 
   6   8   4      527.65      598.35     33.56 o 
  -8   9   4       58.36       34.07     21.62 o 
  -7   9   4        0.00       -7.63     19.99 o 
  -6   9   4        3.34        8.82     16.57 o 
  -5   9   4      144.01      143.09     19.07 o 
  -4   9   4        9.13       42.12     28.00 o 
  -3   9   4       33.32       46.58     15.32 o 
  -2   9   4      154.45      187.20     17.69 o 
  -1   9   4      229.85      249.53     15.52 o 
   0   9   4       10.63       24.25     10.19 o 
   1   9   4       24.67       22.29      9.85 o 
   2   9   4        5.73      -13.17     21.76 o 
   3   9   4       17.47        4.78     26.77 o 
   4   9   4       55.17       37.66     19.46 o 
   5   9   4       29.44       17.88     31.60 o 
   6   9   4        2.37      -19.03     19.03 o 
  -7  10   4      429.14      438.75     30.90 o 
  -6  10   4      551.13      609.58     33.50 o 
  -5  10   4     1672.94     1602.18     53.54 o 
  -4  10   4     1789.50     1756.36     67.88 o 
  -3  10   4     2025.52     2141.35     58.32 o 
  -2  10   4     2773.01     2805.30     61.76 o 
  -1  10   4     2372.65     2415.59     62.51 o 
   0  10   4     3367.31     3255.94     78.85 o 
   1  10   4     4099.26     4061.78    107.85 o 
   2  10   4     1872.36     1872.56     61.63 o 
   3  10   4     1724.79     1636.94     65.26 o 
   4  10   4      634.34      604.50     37.88 o 
   5  10   4      381.11      375.64     43.39 o 
  -7  11   4        0.19      -17.62     17.62 o 
  -6  11   4        3.00      -11.16     11.16 o 
  -5  11   4        0.01      -17.76     17.76 o 
  -4  11   4       18.44       12.79     17.11 o 
  -3  11   4       33.50       15.51     16.34 o 
  -2  11   4      130.56      124.23     15.47 o 
  -1  11   4       24.66       33.70     17.74 o 
   0  11   4       24.51       43.12     13.13 o 
   1  11   4      104.59      102.92     20.54 o 
   2  11   4        0.00        4.78     17.92 o 
   3  11   4       17.88       17.83     25.46 o 
   4  11   4        6.78       -3.19     18.42 o 
   5  11   4        7.57      -18.23     18.23 o 
  -6  12   4      478.88      559.85     54.24 o 
  -5  12   4     1345.94     1364.31     53.08 o 
  -4  12   4     1467.64     1502.10     54.62 o 
  -3  12   4     2325.72     2404.39     72.58 o 
  -2  12   4     2364.61     2469.00     65.27 o 
  -1  12   4     1174.63     1224.09     36.91 o 
   0  12   4     1332.96     1312.20     73.29 o 
   1  12   4     1076.60     1075.49     52.78 o 
   2  12   4      611.33      596.57     35.60 o 
   3  12   4      815.50      845.88     95.40 o 
   4  12   4      571.17      493.91     38.01 o 
  -6  13   4        1.23      -10.50     24.41 o 
  -5  13   4       45.90       40.81     14.46 o 
  -4  13   4        3.02      -18.74     18.74 o 
  -3  13   4       57.32       56.14     20.23 o 
  -2  13   4       46.03       46.05     18.23 o 
  -1  13   4        2.31        0.66     14.07 o 
   0  13   4       44.64        0.05     18.64 o 
   1  13   4        0.37      -13.78     18.02 o 
   2  13   4       51.18       23.36     21.49 o 
   3  13   4       40.28       20.18     31.42 o 
  -5  14   4      534.55      581.44     39.15 o 
  -4  14   4      331.42      335.32     31.24 o 
  -3  14   4      555.99      627.57     36.87 o 
  -2  14   4      539.25      578.39     35.25 o 
  -1  14   4      879.02      998.62     63.48 o 
   0  14   4     1127.49     1082.79     46.83 o 
   1  14   4      704.86      723.82     39.60 o 
   2  14   4      785.75      756.36     41.03 o 
   3  14   4      507.89      518.63     50.61 o 
  -3  15   4        2.44       -4.08     21.61 o 
  -2  15   4       35.92       11.61     20.86 o 
  -1  15   4       11.13        9.64     33.18 o 
   0  15   4       46.81        0.64     21.57 o 
   1  15   4        1.57      -20.40     20.40 o 
  -9   1   5        0.05        0.55     13.63 o 
  -8   1   5       74.62       85.30     15.30 o 
  -7   1   5        0.76       -8.85      8.85 o 
  -6   1   5      531.01      539.52     15.70 o 
  -5   1   5      313.55      310.87     11.00 o 
  -4   1   5      880.77      881.88     18.46 o 
  -3   1   5      255.88      282.88      8.79 o 
  -2   1   5      460.15      531.11     13.80 o 
  -1   1   5     2323.24     2617.59     53.05 o 
   0   1   5     1784.07     1946.40     34.74 o 
   1   1   5        1.45        3.41      4.18 o 
   2   1   5      162.54      168.39      8.29 o 
   3   1   5      180.18      176.41     10.45 o 
   4   1   5      865.59      865.74     24.00 o 
   5   1   5        0.98       -0.27     15.43 o 
   6   1   5       10.49       -0.22     16.54 o 
   7   1   5       38.77       61.22     21.53 o 
  -9   2   5        0.60       -3.00     13.76 o 
  -8   2   5      144.86      140.35     17.47 o 
  -7   2   5        7.52       -0.98      9.80 o 
  -6   2   5      136.31      128.43     10.10 o 
  -5   2   5       27.27       27.44      5.94 o 
  -4   2   5       58.62       57.72      7.06 o 
  -3   2   5     1170.70     1237.27     23.23 o 
  -2   2   5      487.01      518.67     13.05 o 
  -1   2   5      169.51      179.39      7.43 o 
   0   2   5      565.06      597.04     13.84 o 
   1   2   5      196.87      216.94     11.18 o 
   2   2   5      140.58      159.63      8.88 o 
   3   2   5        1.13        1.07      5.83 o 
   4   2   5       12.25       -4.65     10.77 o 
   5   2   5        1.62        3.05     13.85 o 
   6   2   5       64.58       97.02     17.95 o 
   7   2   5       14.94       16.20     17.08 o 
  -9   3   5       12.08       24.46      9.63 o 
  -8   3   5       11.82       -0.36     10.80 o 
  -7   3   5      356.31      335.79     17.73 o 
  -6   3   5       29.77       28.15      9.14 o 
  -5   3   5        3.35        8.10      4.97 o 
  -4   3   5        8.25        4.51      3.78 o 
  -3   3   5       33.74       26.76      7.29 o 
  -2   3   5       51.55       79.43      4.96 o 
  -1   3   5      481.36      581.53     13.65 o 
   0   3   5      105.96      106.60      5.93 o 
   1   3   5      170.86      157.98      7.29 o 
   2   3   5      211.39      210.65     11.60 o 
   3   3   5      298.27      322.47     14.99 o 
   4   3   5       24.87       17.06     11.24 o 
   5   3   5      117.54      140.18     16.17 o 
   6   3   5        0.09      -12.17     13.41 o 
   7   3   5        5.51      -13.83     15.88 o 
  -9   4   5       10.64       19.39     15.17 o 
  -8   4   5        0.00        4.20     14.58 o 
  -7   4   5        5.19       10.50      9.85 o 
  -6   4   5       11.78        4.98      9.76 o 
  -5   4   5       22.24       12.89      6.94 o 
  -4   4   5      520.98      520.98     14.46 o 
  -3   4   5     1272.43     1363.65     28.29 o 
  -2   4   5      377.80      386.56     13.21 o 
  -1   4   5      183.16      214.05     13.83 o 
   0   4   5      198.87      195.63      8.00 o 
   1   4   5      190.56      202.04      8.41 o 
   2   4   5      137.47      143.29      8.47 o 
   3   4   5       67.29       77.05     15.24 o 
   4   4   5        4.79        7.24     10.88 o 
   5   4   5        2.79       -0.07     14.86 o 
   6   4   5       34.61       26.43     16.11 o 
  -9   5   5        3.23        9.58     15.05 o 
  -8   5   5        0.40      -11.18     11.18 o 
  -7   5   5      129.28      117.86     13.28 o 
  -6   5   5        6.35       -4.14      9.95 o 
  -5   5   5        2.23       -3.97      7.01 o 
  -4   5   5        5.91        2.65      3.96 o 
  -3   5   5     1060.06     1185.27     23.21 o 
  -2   5   5      246.12      228.22     15.25 o 
  -1   5   5      671.76      694.29     19.28 o 
   0   5   5       16.84       12.04      4.06 o 
   1   5   5        5.63       11.92      4.69 o 
   2   5   5       60.73       66.99      7.71 o 
   3   5   5       21.55       21.66     11.08 o 
   4   5   5       26.51       24.48     10.99 o 
   5   5   5      103.62      111.37     14.79 o 
   6   5   5        0.31      -12.98     12.98 o 
  -9   6   5       16.25        2.55     21.76 o 
  -8   6   5        6.06       -8.03     11.66 o 
  -7   6   5       21.44       13.86     10.86 o 
  -6   6   5        3.87        2.68     10.30 o 
  -5   6   5       75.97       86.43     10.15 o 
  -4   6   5        1.02        2.93      4.44 o 
  -3   6   5       64.36       85.11      5.76 o 
  -2   6   5       23.09       31.75      6.67 o 
  -1   6   5       10.59       14.91      6.53 o 
   0   6   5       54.43       59.90      5.53 o 
   1   6   5      187.49      184.07     12.05 o 
   2   6   5       44.64       41.47      7.01 o 
   3   6   5       92.22       98.67     17.12 o 
   4   6   5        1.63        3.51     10.27 o 
   5   6   5       17.84        7.23     11.80 o 
   6   6   5       15.90      -17.98     18.09 o 
  -8   7   5       13.88       -2.46     16.59 o 
  -7   7   5      192.04      208.79     21.81 o 
  -6   7   5      301.50      332.03     37.92 o 
  -5   7   5        0.14      -13.08     15.07 o 
  -4   7   5       15.35       18.15     10.16 o 
  -3   7   5      139.10      144.35     11.12 o 
  -2   7   5      153.57      185.03     12.65 o 
  -1   7   5      239.03      255.94     19.75 o 
   0   7   5      182.18      188.61     13.42 o 
   1   7   5       45.19       30.14      7.28 o 
   2   7   5       37.49       36.32     22.89 o 
   3   7   5        0.52       -4.68     10.31 o 
   4   7   5      346.72      348.78     23.61 o 
   5   7   5       64.92       44.40     16.02 o 
   6   7   5       10.85      -10.15     22.50 o 
  -8   8   5       32.19       10.79     22.50 o 
  -7   8   5        9.05       18.94     17.71 o 
  -6   8   5        7.80      -14.15     14.22 o 
  -5   8   5       15.40       -2.01     13.04 o 
  -4   8   5       49.58       76.94     13.50 o 
  -3   8   5      186.30      206.76     12.78 o 
  -2   8   5        6.50        5.45      8.33 o 
  -1   8   5      216.57      243.94     14.53 o 
   0   8   5       15.99       28.73      9.33 o 
   1   8   5       14.70       27.33      8.80 o 
   2   8   5       92.67      116.68     23.60 o 
   3   8   5       16.09       29.53     17.13 o 
   4   8   5       15.12       10.61     17.09 o 
   5   8   5       16.23       -3.75     17.65 o 
  -8   9   5        1.39      -17.24     17.24 o 
  -7   9   5        0.04      -15.44     15.44 o 
  -6   9   5       23.75       23.71     16.76 o 
  -5   9   5       12.47        6.29     15.46 o 
  -4   9   5       96.11       76.00     20.05 o 
  -3   9   5        8.52       14.57     12.19 o 
  -2   9   5       84.77       85.09     11.46 o 
  -1   9   5        2.79        6.19      9.87 o 
   0   9   5       47.73       50.00     11.64 o 
   1   9   5        0.48       -4.77     18.14 o 
   2   9   5        0.88       -0.16     17.74 o 
   3   9   5        0.43      -17.22     17.22 o 
   4   9   5      113.53       49.53     23.47 o 
   5   9   5       40.40        8.83     26.40 o 
  -7  10   5       52.60       39.02     19.49 o 
  -6  10   5       42.65       24.27     20.29 o 
  -5  10   5       15.64       20.05     17.54 o 
  -4  10   5        0.42       -3.38     14.74 o 
  -3  10   5        0.41        0.50     14.60 o 
  -2  10   5        8.59        6.53     10.41 o 
  -1  10   5       65.94       84.67     13.67 o 
   0  10   5       18.68       24.83     11.02 o 
   1  10   5       71.74      105.64     21.38 o 
   2  10   5       78.04       56.90     26.94 o 
   3  10   5       10.86      -16.26     16.26 o 
   4  10   5        1.12      -17.63     17.63 o 
   5  10   5        1.52       -8.11     19.60 o 
  -7  11   5      240.54      268.58     27.26 o 
  -6  11   5       77.04       39.35     29.63 o 
  -5  11   5       44.96       51.27     19.83 o 
  -4  11   5        0.73      -15.99     15.99 o 
  -3  11   5        1.84       12.61     15.02 o 
  -2  11   5       24.03       22.09     12.44 o 
  -1  11   5      368.90      370.15     23.68 o 
   0  11   5       52.22       58.46     16.03 o 
   1  11   5        0.10       -0.25     18.86 o 
   2  11   5        9.96        1.33     20.52 o 
   3  11   5      133.92      124.94     23.29 o 
   4  11   5       11.74       -3.35     18.77 o 
  -6  12   5       39.68       48.34     21.77 o 
  -5  12   5       23.58       18.10     17.83 o 
  -4  12   5        0.76        6.42     18.30 o 
  -3  12   5       55.32       43.45     18.82 o 
  -2  12   5       25.29        7.65     15.28 o 
  -1  12   5       39.08       45.28     13.82 o 
   0  12   5        4.30      -11.15     18.44 o 
   1  12   5       42.98       37.19     19.88 o 
   2  12   5       47.83       37.10     40.98 o 
   3  12   5        0.18      -17.88     17.88 o 
   4  12   5        8.96       -0.98     21.08 o 
  -6  13   5        0.77       -9.95     21.72 o 
  -5  13   5        2.43       -4.38     22.96 o 
  -4  13   5        3.80       -1.84     19.53 o 
  -3  13   5        2.06        6.19     18.07 o 
  -2  13   5       50.54       36.70     17.30 o 
  -1  13   5      101.67       93.13     18.69 o 
   0  13   5       32.03      -12.53     19.37 o 
   1  13   5       64.13        6.63     20.72 o 
   2  13   5       21.01      -10.02     22.18 o 
   3  13   5        0.36       -5.97     22.15 o 
  -5  14   5       21.90       28.58     23.24 o 
  -4  14   5        7.65       -0.28     20.19 o 
  -3  14   5       14.74       11.07     19.99 o 
  -2  14   5       65.91       45.24     18.59 o 
  -1  14   5      166.79      161.85     29.65 o 
   0  14   5      226.26      260.10     36.69 o 
   1  14   5       93.04       59.90     28.81 o 
   2  14   5        0.46      -19.01     19.01 o 
  -3  15   5       13.28        5.06     21.25 o 
  -2  15   5        7.91        3.88     24.81 o 
  -1  15   5       39.84       77.19     27.03 o 
   0  15   5        8.48      -20.07     22.87 o 
   1  15   5       24.60      -18.60     21.84 o 
  -9   0   6      339.47      436.52     37.86 o 
  -8   0   6      796.84      790.03     47.09 o 
  -7   0   6     1808.07     1668.03     57.97 o 
  -6   0   6     3145.63     3039.04     75.73 o 
  -5   0   6     4316.48     4075.03     97.34 o 
  -4   0   6     4220.51     4093.96     96.82 o 
  -3   0   6     4851.52     4764.72    111.00 o 
  -2   0   6     1335.57     1123.97     94.77 o 
  -1   0   6    10378.47    10751.03    243.49 o 
   0   0   6    13061.27    13596.50    336.61 o 
   1   0   6     4393.14     4116.13    179.09 o 
   2   0   6     8050.33     7987.27    183.98 o 
   3   0   6      257.54      262.63     35.73 o 
   4   0   6      898.02      922.17     37.69 o 
   5   0   6      793.91      846.71     53.65 o 
   6   0   6      456.29      538.45     45.81 o 
  -9   1   6        0.08        2.28     13.32 o 
  -8   1   6      170.73      144.60     17.08 o 
  -7   1   6        0.45       -7.95      8.89 o 
  -6   1   6       44.55       50.79      8.74 o 
  -5   1   6       13.18       15.51      5.30 o 
  -4   1   6      154.85      179.69      9.18 o 
  -3   1   6       43.42       42.43      4.79 o 
  -2   1   6        2.97        5.40      2.78 o 
  -1   1   6        1.33       -3.50      3.95 o 
   0   1   6     1576.96     1699.56     56.21 o 
   1   1   6      180.05      174.59     13.18 o 
   2   1   6       43.66       49.29      6.73 o 
   3   1   6       92.92       99.36     12.89 o 
   4   1   6       57.22       49.68     11.54 o 
   5   1   6        2.15       -2.67     13.90 o 
   6   1   6        6.87        4.70     15.52 o 
  -9   2   6      590.55      614.61     30.87 o 
  -8   2   6      417.69      437.38     25.01 o 
  -7   2   6     1057.41     1011.62     34.31 o 
  -6   2   6     2812.14     2700.08     48.16 o 
  -5   2   6     3025.64     2918.16     50.98 o 
  -4   2   6     6443.99     6257.48    101.83 o 
  -3   2   6     4695.04     4529.81     91.46 o 
  -2   2   6     7161.24     7145.91    120.99 o 
  -1   2   6     5974.10     6234.05    110.35 o 
   0   2   6     8414.70     8282.51    133.29 o 
   1   2   6     3071.14     2821.94     53.02 o 
   2   2   6     4045.32     3839.36     71.06 o 
   3   2   6      907.85      909.93     23.99 o 
   4   2   6     1469.90     1546.23     40.90 o 
   5   2   6      961.79     1042.73     35.84 o 
   6   2   6      493.50      543.46     32.49 o 
  -9   3   6       14.69       30.31     14.52 o 
  -8   3   6       85.00      100.55     13.04 o 
  -7   3   6        0.16       -0.93      9.96 o 
  -6   3   6       90.30       84.05      9.24 o 
  -5   3   6      411.03      438.99     13.12 o 
  -4   3   6       31.25       37.58      5.05 o 
  -3   3   6       35.30       41.66      6.71 o 
  -2   3   6      311.13      310.99     10.19 o 
  -1   3   6        7.44        9.96      3.88 o 
   0   3   6        8.97       12.87      4.37 o 
   1   3   6      104.85      120.55     11.42 o 
   2   3   6      102.94       92.21      9.21 o 
   3   3   6      137.73      155.20     10.73 o 
   4   3   6       53.12       58.87     12.01 o 
   5   3   6       41.26       45.78     14.15 o 
   6   3   6        0.10       12.96     27.26 o 
  -9   4   6      464.24      483.52     38.57 o 
  -8   4   6      451.49      435.10     44.75 o 
  -7   4   6     1104.62     1107.30     32.41 o 
  -6   4   6     2903.51     2774.04     59.85 o 
  -5   4   6     3887.97     3771.34     64.03 o 
  -4   4   6     3342.74     3367.11     61.23 o 
  -3   4   6     4209.29     4167.37     76.03 o 
  -2   4   6     3964.17     3793.81     73.60 o 
  -1   4   6     4485.43     4364.47     83.49 o 
   0   4   6     3827.61     3439.26     62.60 o 
   1   4   6     2612.06     2413.65     43.78 o 
   2   4   6     2553.67     2377.84     55.19 o 
   3   4   6     1332.61     1300.68     51.52 o 
   4   4   6     2685.10     2596.25     64.44 o 
   5   4   6      739.83      778.62     37.00 o 
   6   4   6      509.68      606.70     34.01 o 
  -9   5   6       21.93       30.97     14.91 o 
  -8   5   6      104.99      118.56     14.63 o 
  -7   5   6      348.73      346.60     18.30 o 
  -6   5   6       10.96       28.22      9.81 o 
  -5   5   6       74.57       65.06     12.20 o 
  -4   5   6      191.96      204.52     10.59 o 
  -3   5   6      136.40      157.33     11.98 o 
  -2   5   6        6.28       -1.61      5.27 o 
  -1   5   6       34.17       40.90      7.66 o 
   0   5   6       18.39       19.96      4.33 o 
   1   5   6       18.00       26.27      5.53 o 
   2   5   6       99.47      109.41      8.92 o 
   3   5   6       15.70        3.76     10.55 o 
   4   5   6        0.00        2.04     14.86 o 
   5   5   6       84.53       71.10     14.13 o 
   6   5   6        2.36       -0.87     14.67 o 
  -9   6   6      431.93      483.50     31.88 o 
  -8   6   6      332.30      355.92     25.77 o 
  -7   6   6     1617.41     1667.10     53.71 o 
  -6   6   6     2051.62     1938.33     55.63 o 
  -5   6   6     1673.63     1620.01     48.06 o 
  -4   6   6     2440.14     2405.77     57.80 o 
  -3   6   6     1970.10     1885.58     40.89 o 
  -2   6   6     4099.59     3921.29     76.99 o 
  -1   6   6     7346.46     7268.30    135.72 o 
   0   6   6     5046.29     4812.26     93.30 o 
   1   6   6     2839.80     2687.62     61.38 o 
   2   6   6     1566.07     1480.31     40.82 o 
   3   6   6      826.73      740.94     26.47 o 
   4   6   6      961.75      959.49     32.42 o 
   5   6   6      752.32      799.60     30.80 o 
   6   6   6      300.00      271.22     31.79 o 
  -8   7   6      138.42      150.96     20.55 o 
  -7   7   6       21.10        7.96     23.47 o 
  -6   7   6       18.64       12.90     14.44 o 
  -5   7   6      196.57       97.71     76.34 o 
  -4   7   6       51.66       73.12     14.35 o 
  -3   7   6       22.16       27.67      7.71 o 
  -2   7   6      352.87      357.97     15.54 o 
  -1   7   6      637.42      677.18     21.74 o 
   0   7   6        0.11        0.36      7.60 o 
   1   7   6        3.10        9.52      7.73 o 
   2   7   6        2.00       12.52     18.26 o 
   3   7   6        0.06      -10.59     15.55 o 
   4   7   6       68.09       40.32     20.27 o 
   5   7   6        4.73      -17.68     17.68 o 
  -8   8   6      527.86      500.15     35.52 o 
  -7   8   6     1176.01     1187.88     45.11 o 
  -6   8   6     1019.44      998.84     61.64 o 
  -5   8   6      946.77     1010.58     36.02 o 
  -4   8   6      945.63      984.42     38.17 o 
  -3   8   6     2068.68     2005.61     51.33 o 
  -2   8   6     2059.69     2103.09     53.46 o 
  -1   8   6     5760.56     5513.96    124.54 o 
   0   8   6     4034.04     3973.13     93.17 o 
   2   8   6     2061.02     1968.32     86.84 o 
   3   8   6      394.95      435.70     45.64 o 
   4   8   6      465.48      500.43    109.55 o 
   5   8   6      631.93      533.40     97.25 o 
  -8   9   6        5.61       -7.47     16.98 o 
  -7   9   6       28.22       45.64     18.85 o 
  -6   9   6        0.94       -1.77     16.89 o 
  -5   9   6       54.22       35.94     14.55 o 
  -4   9   6      106.82      113.32     14.91 o 
  -3   9   6      398.10      423.77     18.18 o 
  -2   9   6      606.46      595.08     21.69 o 
  -1   9   6       43.99       40.64     10.61 o 
   0   9   6       33.17       26.30     10.44 o 
   1   9   6       96.05       96.95     21.00 o 
   2   9   6       18.72        8.16     15.97 o 
   3   9   6      139.17      136.42     23.19 o 
   4   9   6       29.39        7.21     17.84 o 
   5   9   6        0.41      -16.43     18.88 o 
  -7  10   6      620.84      591.02     34.68 o 
  -6  10   6      961.84      868.86     55.83 o 
  -5  10   6     1579.52     1617.63     86.50 o 
  -4  10   6     1570.70     1497.47     61.24 o 
  -3  10   6     1931.00     2005.91     53.25 o 
  -2  10   6      816.23      836.05     26.84 o 
  -1  10   6      921.57      938.66     28.74 o 
   0  10   6     1088.16     1091.38     33.18 o 
   1  10   6     1185.81     1209.62     47.92 o 
   2  10   6     1678.78     1629.69     58.39 o 
   3  10   6      714.92      725.33     40.38 o 
   4  10   6      551.04      548.30     36.97 o 
  -7  11   6        1.13        7.88     52.76 o 
  -6  11   6        6.54       -7.12     18.08 o 
  -5  11   6       36.98       33.19     18.92 o 
  -4  11   6        4.76       -3.06     17.01 o 
  -3  11   6       14.23       -2.05     16.81 o 
  -2  11   6       84.98       90.98     13.77 o 
  -1  11   6        0.53       -9.72      9.93 o 
   0  11   6       58.96       62.88     19.35 o 
   1  11   6       41.10       -7.34     18.34 o 
   2  11   6        0.00      -15.70     21.16 o 
   3  11   6        7.16      -13.54     13.54 o 
   4  11   6        0.00      -23.26     23.26 o 
  -6  12   6      649.95      683.89     38.83 o 
  -5  12   6     1293.77     1266.94     60.14 o 
  -4  12   6     2409.83     2402.05     74.41 o 
  -3  12   6     2728.22     2771.64     90.64 o 
  -2  12   6     1597.71     1696.53     51.15 o 
  -1  12   6      635.23      683.91     31.09 o 
   0  12   6      467.53      526.83     34.12 o 
   1  12   6      462.65      460.40     32.88 o 
   2  12   6      629.12      631.05     38.46 o 
   3  12   6      357.11      354.62     32.20 o 
  -5  13   6        1.77        8.16     25.27 o 
  -4  13   6       34.17       42.44     19.73 o 
  -3  13   6      162.55      145.22     22.49 o 
  -2  13   6        7.36        8.35     15.97 o 
  -1  13   6       28.72        7.90     16.14 o 
   0  13   6        4.98      -18.51     18.51 o 
   1  13   6       26.61       -1.60     19.44 o 
   2  13   6       67.61       -5.50     19.89 o 
  -4  14   6      804.55      838.68     43.00 o 
  -3  14   6      777.93      760.77     41.78 o 
  -2  14   6      707.28      767.64     35.43 o 
  -1  14   6      907.79      898.78     42.61 o 
   0  14   6      524.93      551.00     37.76 o 
   1  14   6      511.95      487.23     35.65 o 
  -3  15   6       74.69       95.80     23.65 o 
  -2  15   6       22.92       24.22     21.75 o 
  -1  15   6        0.35      -16.54     24.29 o 
  -9   1   7        0.04       -5.39     13.73 o 
  -8   1   7        8.37      -12.01     12.01 o 
  -7   1   7       39.23       22.90     11.42 o 
  -6   1   7       20.46       15.31      6.65 o 
  -5   1   7        5.67        7.50      5.26 o 
  -4   1   7       27.32       25.87      5.14 o 
  -3   1   7      383.40      371.56     12.57 o 
  -2   1   7       12.41       23.61      5.08 o 
  -1   1   7     2806.26     3033.43     52.99 o 
   0   1   7      436.86      491.41     16.59 o 
   1   1   7      138.62      148.30      9.18 o 
   2   1   7       48.87       63.41      9.84 o 
   3   1   7      123.47      147.21     11.14 o 
   4   1   7        0.65       -8.56     12.38 o 
   5   1   7       10.49       11.67     16.11 o 
   6   1   7        3.81       15.84     17.03 o 
  -9   2   7        5.21       -6.75     13.01 o 
  -8   2   7      138.75      148.97     15.70 o 
  -7   2   7        2.25        1.95      8.63 o 
  -6   2   7       58.56       71.46      7.75 o 
  -5   2   7      608.77      616.42     16.09 o 
  -4   2   7       67.17       71.42      6.28 o 
  -3   2   7       58.25       62.49      6.85 o 
  -2   2   7     1954.73     2096.23     38.43 o 
  -1   2   7     1219.20     1408.82     55.95 o 
   0   2   7       20.46       16.02      4.93 o 
   1   2   7       85.76       90.40      7.67 o 
   2   2   7      136.80      153.96     10.13 o 
   3   2   7      127.08      123.56     10.88 o 
   4   2   7       40.12       47.85     20.38 o 
   5   2   7       21.32       17.03     15.20 o 
   6   2   7       13.28       41.35     18.14 o 
  -9   3   7       13.19       -9.22     12.51 o 
  -8   3   7        1.11       -1.31     14.26 o 
  -7   3   7       87.05       85.97     11.14 o 
  -6   3   7       79.42       84.92      9.67 o 
  -5   3   7        8.17        4.39      5.34 o 
  -4   3   7      160.35      180.75      8.27 o 
  -3   3   7      596.06      656.05     16.21 o 
  -2   3   7      302.29      335.69     11.32 o 
  -1   3   7      154.10      174.54     16.28 o 
   0   3   7      517.16      550.91     14.77 o 
   1   3   7       14.24       17.66      5.94 o 
   2   3   7      182.32      183.61     17.43 o 
   3   3   7       77.26       90.51     12.86 o 
   4   3   7      166.79      166.02     21.31 o 
   5   3   7        3.25        8.26     12.43 o 
   6   3   7       44.02       41.70     18.86 o 
  -9   4   7        0.48        4.19     14.15 o 
  -8   4   7        1.10       -5.91     10.58 o 
  -7   4   7        0.31       -1.65      8.74 o 
  -6   4   7        1.20        3.89      8.82 o 
  -5   4   7       31.89       34.45      6.16 o 
  -4   4   7       47.34       44.41      5.51 o 
  -3   4   7       22.01       20.08      6.36 o 
  -2   4   7      125.47      122.08      9.14 o 
  -1   4   7        8.83       -1.25      3.58 o 
   0   4   7        1.84        3.50      8.00 o 
   1   4   7        4.70        0.38      5.32 o 
   2   4   7       18.22       15.11      7.11 o 
   3   4   7       14.27        7.74     13.10 o 
   4   4   7       52.45       23.69     17.53 o 
   5   4   7        1.18       -5.84     11.80 o 
  -9   5   7       10.29       -1.42     20.47 o 
  -8   5   7        0.01       -7.19     17.94 o 
  -7   5   7       11.12       12.50     12.06 o 
  -6   5   7        0.68       -9.56     10.82 o 
  -5   5   7       45.30       38.44      7.74 o 
  -4   5   7      347.65      344.12     14.39 o 
  -3   5   7      227.44      240.11     13.67 o 
  -2   5   7       40.07       33.81      7.34 o 
  -1   5   7      234.81      229.44     12.27 o 
   0   5   7        1.64       -6.10      6.10 o 
   1   5   7        0.44       -0.62      6.60 o 
   2   5   7      366.03      368.99     14.92 o 
   3   5   7        1.17        3.10      9.69 o 
   4   5   7      122.81      126.47     15.11 o 
   5   5   7        1.07      -12.00     12.00 o 
  -9   6   7        7.27        3.32     17.35 o 
  -8   6   7        1.25       37.04     44.46 o 
  -7   6   7       10.66       -3.37     19.49 o 
  -6   6   7      317.43      307.07     26.74 o 
  -5   6   7       83.91       42.60     10.33 o 
  -4   6   7       65.74       69.94      8.52 o 
  -3   6   7      140.00      141.78     14.18 o 
  -2   6   7      753.47      757.31     22.23 o 
  -1   6   7      283.56      290.86     14.26 o 
   0   6   7       80.02       82.16      9.44 o 
   1   6   7       52.33       53.59      9.09 o 
   2   6   7       79.78       78.65     18.89 o 
   3   6   7       65.77       83.94     19.42 o 
   4   6   7       38.67       26.40     18.91 o 
   5   6   7        3.05      -16.35     16.35 o 
  -8   7   7        0.09      -15.72     15.72 o 
  -7   7   7      148.51      182.86     21.30 o 
  -6   7   7      135.04      124.80     16.36 o 
  -5   7   7        3.52        4.59     14.93 o 
  -4   7   7       51.11       47.26      8.70 o 
  -3   7   7      305.10      310.79     14.99 o 
  -2   7   7       18.82       22.21      8.25 o 
  -1   7   7      239.72      238.30     13.97 o 
   0   7   7        0.39       -7.88      7.88 o 
   1   7   7        0.01        9.14      9.91 o 
   2   7   7       20.94       20.37     16.11 o 
   3   7   7       65.15       30.15     18.52 o 
   4   7   7       20.04       12.36     19.33 o 
   5   7   7        6.48      -18.75     18.75 o 
  -8   8   7       13.83       27.44     30.90 o 
  -7   8   7        6.69       -1.93     21.49 o 
  -6   8   7       74.94       37.26     17.94 o 
  -5   8   7      762.02      745.31     32.15 o 
  -4   8   7      171.15      171.87     17.04 o 
  -3   8   7        5.03        8.90      8.25 o 
  -2   8   7       13.41       11.18      9.24 o 
  -1   8   7       24.49       23.01      9.40 o 
   0   8   7       85.83       84.48     11.30 o 
   1   8   7       14.42       -2.35     20.85 o 
   2   8   7       38.53       28.94     17.03 o 
   3   8   7      124.11      106.25     22.62 o 
   4   8   7      123.01       94.04     25.83 o 
  -8   9   7       16.51       19.88     19.22 o 
  -7   9   7        3.46       -1.07     16.96 o 
  -6   9   7        6.95       20.12     36.58 o 
  -5   9   7        0.99       -8.78     12.36 o 
  -4   9   7       19.82       12.61     11.57 o 
  -3   9   7       47.82       48.53     10.06 o 
  -2   9   7        5.02        8.84      8.74 o 
  -1   9   7      168.26      176.30     15.43 o 
   0   9   7       24.82       21.26      9.60 o 
   1   9   7       17.42       -3.30     14.20 o 
   2   9   7       43.29       25.41     15.51 o 
   3   9   7       21.58      -17.33     17.33 o 
   4   9   7       65.89       76.90     22.03 o 
  -7  10   7        7.52       28.07     27.26 o 
  -6  10   7        0.04       -6.97     10.09 o 
  -5  10   7        1.64        1.73     10.49 o 
  -4  10   7        0.31       -5.20     10.43 o 
  -3  10   7       42.94       38.00     10.08 o 
  -2  10   7       18.32       21.64      9.60 o 
  -1  10   7      283.80      329.40     17.44 o 
   0  10   7       50.55       65.26     12.05 o 
   1  10   7      315.08      312.54     27.50 o 
   2  10   7      132.01      125.28     23.44 o 
   3  10   7       71.49       58.53     21.05 o 
   4  10   7       35.85       21.81     30.62 o 
  -7  11   7       20.17       -8.83     16.68 o 
  -6  11   7        4.86        0.88     18.59 o 
  -5  11   7        0.14       -7.54     21.27 o 
  -4  11   7       72.61       83.09     23.06 o 
  -3  11   7       13.65       -4.27     12.26 o 
  -2  11   7        0.24       -9.31      9.31 o 
  -1  11   7       61.61       56.74     12.04 o 
   0  11   7       17.85        7.55     18.63 o 
   1  11   7      120.20      132.12     23.26 o 
   2  11   7       58.29       58.92     26.32 o 
   3  11   7      124.46      137.32     25.29 o 
  -6  12   7       13.01       13.51     18.41 o 
  -5  12   7        0.40        7.82     18.10 o 
  -4  12   7        8.68       22.79     24.11 o 
  -3  12   7       29.58       43.06     20.44 o 
  -2  12   7       32.42       23.32     11.76 o 
  -1  12   7        3.32      -10.35     10.35 o 
   0  12   7        0.63       -8.90     18.09 o 
   1  12   7       17.62       -1.84     23.33 o 
   2  12   7        0.49       -0.68     20.65 o 
  -5  13   7       14.75       25.54     20.93 o 
  -4  13   7       23.47       18.99     19.21 o 
  -3  13   7       55.94       92.08     20.99 o 
  -2  13   7        2.10        6.74     15.23 o 
  -1  13   7        3.63      -23.51     23.51 o 
   0  13   7        0.12      -17.55     17.55 o 
   1  13   7      108.29       89.22     41.98 o 
   2  13   7       19.25      -28.25     28.25 o 
  -4  14   7       11.73       25.18     38.09 o 
  -3  14   7        0.00      -10.77     27.41 o 
  -2  14   7       60.21       65.89     19.38 o 
  -1  14   7       72.37       40.61     20.38 o 
   0  14   7       90.66       45.29     22.13 o 
  -9   0   8      546.30      606.39     42.73 o 
  -8   0   8     1137.14     1144.69     58.82 o 
  -7   0   8     2001.13     1892.64     52.16 o 
  -6   0   8     1088.19     1101.48     34.52 o 
  -5   0   8     1945.66     1876.33     50.34 o 
  -4   0   8     3708.09     3633.52    118.35 o 
  -3   0   8     3417.52     3357.65     95.59 o 
  -2   0   8     4447.03     4492.77    107.74 o 
  -1   0   8     4806.84     4699.40    129.81 o 
   0   0   8     1261.65     1288.91     39.33 o 
   1   0   8     5519.59     5081.63    231.17 o 
   2   0   8     3265.91     3125.09     88.14 o 
   3   0   8     3340.53     3373.01    100.59 o 
   4   0   8     1280.66     1416.34     73.52 o 
   5   0   8      488.01      558.97     47.48 o 
  -9   1   8        3.72       16.94     14.39 o 
  -8   1   8       32.15       25.85     11.66 o 
  -7   1   8        2.02       -3.41      7.44 o 
  -6   1   8        9.64        3.55      6.65 o 
  -5   1   8       22.83       23.36      6.24 o 
  -4   1   8       23.11       17.03      5.79 o 
  -3   1   8       46.43       43.93      6.22 o 
  -2   1   8     1130.64     1211.35     28.15 o 
  -1   1   8       74.17       91.32      9.01 o 
   0   1   8      197.70      204.59     11.88 o 
   1   1   8      106.16      117.72     11.17 o 
   2   1   8      719.31      713.16     30.91 o 
   3   1   8       18.93       15.09      8.37 o 
   4   1   8        4.67        4.09     11.23 o 
   5   1   8        4.29       -2.54     15.21 o 
  -9   2   8      876.15      975.38     42.52 o 
  -8   2   8     1047.38     1069.37     30.70 o 
  -7   2   8     2055.87     1914.60     41.01 o 
  -6   2   8     1266.04     1272.47     27.09 o 
  -5   2   8     2019.91     1977.86     37.39 o 
  -4   2   8     4248.05     4079.62     69.30 o 
  -3   2   8     4612.56     4502.33     83.18 o 
  -2   2   8     9783.60    10100.05    166.02 o 
  -1   2   8     3835.20     3657.98     81.52 o 
   0   2   8     3263.98     3192.39     60.60 o 
   1   2   8     2923.59     2685.98     52.91 o 
   2   2   8     1168.29     1193.57     29.06 o 
   3   2   8     2608.26     2630.36     53.85 o 
   4   2   8      646.60      707.98     29.04 o 
   5   2   8      580.05      606.56     34.65 o 
  -9   3   8       21.37       27.04     14.51 o 
  -8   3   8       58.54       66.82     12.14 o 
  -7   3   8      270.17      294.86     15.36 o 
  -6   3   8       98.62      108.07      8.73 o 
  -5   3   8       77.23       90.57      7.86 o 
  -4   3   8      694.06      641.60     27.21 o 
  -3   3   8      164.03      178.55      9.39 o 
  -2   3   8      301.36      308.53     13.75 o 
  -1   3   8       27.52       31.16      5.60 o 
   0   3   8       36.35       29.33      6.20 o 
   1   3   8      117.60      136.73     11.70 o 
   2   3   8      322.98      337.63     16.42 o 
   3   3   8        0.20        4.78     13.61 o 
   4   3   8       39.95       36.88     13.24 o 
   5   3   8       23.93        4.71     12.96 o 
  -9   4   8      362.13      375.28     30.30 o 
  -8   4   8     1493.41     1414.92     52.46 o 
  -7   4   8     1885.37     1747.17     51.56 o 
  -6   4   8     3131.02     2995.58     78.13 o 
  -5   4   8     4069.25     3847.98     75.57 o 
  -4   4   8     3130.12     3090.39     71.22 o 
  -3   4   8     5164.08     5166.54     99.35 o 
  -2   4   8     7264.21     7242.89    135.82 o 
  -1   4   8     2978.83     2861.38     84.46 o 
   0   4   8     3743.36     3577.10     71.95 o 
   1   4   8     1247.60     1215.47     34.69 o 
   2   4   8      355.64      363.40     15.53 o 
   3   4   8     1472.13     1482.21     56.87 o 
   4   4   8      471.47      507.31     35.60 o 
   5   4   8      485.31      575.25     37.56 o 
  -9   5   8       26.71       39.19     26.49 o 
  -8   5   8       62.82       60.27     18.22 o 
  -7   5   8        0.12        3.74     13.70 o 
  -6   5   8       61.67       45.83     11.18 o 
  -5   5   8       24.06       27.70     11.61 o 
  -4   5   8       28.05       29.73      7.96 o 
  -3   5   8      175.04      179.14     11.90 o 
  -2   5   8      325.89      328.39     20.92 o 
  -1   5   8        1.73        4.27      6.58 o 
   0   5   8       12.80       19.05      7.85 o 
   1   5   8       10.25        1.27      7.46 o 
   2   5   8       98.97       98.26     21.37 o 
   3   5   8      106.34       90.97     18.77 o 
   4   5   8        8.54       -0.51     17.03 o 
   5   5   8       34.37       11.76     19.32 o 
  -9   6   8      181.00      148.69     32.62 o 
  -7   6   8     1405.52     1243.96     41.91 o 
  -6   6   8     1809.46     1757.96     52.14 o 
  -5   6   8     2027.62     1885.63     58.82 o 
  -4   6   8     2659.67     2526.20     53.99 o 
  -3   6   8     1403.39     1379.07     40.79 o 
  -2   6   8     6094.74     5709.30    110.19 o 
  -1   6   8     2669.79     2662.94     56.86 o 
   0   6   8     3808.82     3618.70     83.01 o 
   1   6   8     1419.03     1421.90     40.17 o 
   2   6   8      722.44      712.53     42.06 o 
   3   6   8      907.74      900.40     40.53 o 
   4   6   8      463.67      496.91     32.94 o 
  -8   7   8      125.81      151.87     23.96 o 
  -7   7   8       44.99       28.46     14.14 o 
  -6   7   8       46.84       61.34     14.07 o 
  -5   7   8      108.17      104.77     13.80 o 
  -4   7   8       18.98        2.82     10.95 o 
  -3   7   8        1.12       -0.58     10.35 o 
  -2   7   8       82.49      108.58     11.34 o 
  -1   7   8        7.12        9.76      8.85 o 
   0   7   8      331.44      341.01     16.56 o 
   1   7   8        9.83       19.98     12.05 o 
   2   7   8      144.90      121.83     19.64 o 
   3   7   8        4.12       -4.62     16.31 o 
   4   7   8        1.89       -0.35     18.48 o 
  -8   8   8      587.50      604.73     67.35 o 
  -7   8   8      795.35      807.37     43.56 o 
  -5   8   8      746.57      771.99     28.21 o 
  -4   8   8     1855.59     1788.43     41.79 o 
  -3   8   8      618.23      582.07     21.12 o 
  -2   8   8     2337.31     2196.45     49.39 o 
  -1   8   8     1779.58     1703.16     40.99 o 
   0   8   8     1509.62     1486.45     37.48 o 
   1   8   8     1441.26     1324.94     96.85 o 
   2   8   8     1097.33     1047.45     44.80 o 
   3   8   8      518.75      554.24     35.30 o 
   4   8   8      585.87      539.32     36.47 o 
  -8   9   8        4.30        4.53     32.47 o 
  -7   9   8        2.93       -5.05     23.02 o 
  -6   9   8        2.15       -1.80     14.63 o 
  -5   9   8        2.54      -12.39     12.39 o 
  -4   9   8        9.67       -3.14     11.23 o 
  -3   9   8       56.90       55.67     10.07 o 
  -2   9   8      105.33      105.57     11.69 o 
  -1   9   8       61.51       69.54     10.59 o 
   0   9   8      217.22      222.59     24.03 o 
   1   9   8       24.13      -11.80     30.50 o 
   2   9   8       32.44        7.21     18.47 o 
   3   9   8       93.65       79.44     36.65 o 
  -7  10   8      575.50      553.10     42.16 o 
  -6  10   8      792.35      847.45     47.75 o 
  -5  10   8      968.35      955.33     39.03 o 
  -4  10   8     1629.22     1586.93     46.30 o 
  -3  10   8      914.53      922.95     27.75 o 
  -2  10   8     1131.56     1125.23     31.78 o 
  -1  10   8      359.11      386.32     18.85 o 
   0  10   8      469.07      491.03     41.97 o 
   1  10   8      819.01      790.58     38.81 o 
   2  10   8      496.82      488.49     36.41 o 
   3  10   8      622.32      591.51     38.53 o 
  -7  11   8        1.91       24.31     19.96 o 
  -6  11   8        0.80        0.32     20.24 o 
  -5  11   8        0.10       -8.96      8.96 o 
  -4  11   8        4.46       -9.44     11.30 o 
  -3  11   8       42.23       26.86     11.80 o 
  -2  11   8       78.40       61.62     12.42 o 
  -1  11   8        2.73        2.55      9.07 o 
   0  11   8       13.65       -4.15     14.87 o 
   1  11   8        8.92      -21.80     21.80 o 
   2  11   8       55.08       54.62     18.64 o 
  -6  12   8      201.73      220.45     26.81 o 
  -5  12   8      537.49      550.12     33.86 o 
  -4  12   8      746.72      756.76     47.17 o 
  -3  12   8     1246.57     1309.88     43.14 o 
  -2  12   8     1355.80     1468.34     39.70 o 
  -1  12   8      518.26      580.40     33.55 o 
   0  12   8      822.67      830.79     41.47 o 
   1  12   8      569.03      591.12     37.16 o 
   2  12   8      278.04      302.76     38.87 o 
  -5  13   8        0.07      -18.30     18.30 o 
  -4  13   8       22.09       18.93     20.71 o 
  -3  13   8       39.15       23.21     20.86 o 
  -2  13   8       22.70        9.66     17.94 o 
  -1  13   8        4.95      -16.22     16.22 o 
   0  13   8       13.74      -19.26     19.75 o 
   1  13   8        8.21      -19.35     19.35 o 
  -3  14   8      383.81      468.02     53.96 o 
  -2  14   8      381.96      389.78     40.91 o 
  -1  14   8      405.09      411.52     32.37 o 
  -9   1   9        1.44       -0.48     13.21 o 
  -8   1   9       33.74       31.92     12.55 o 
  -7   1   9        3.03        2.26      6.50 o 
  -6   1   9      284.95      279.38     17.25 o 
  -5   1   9       25.32       23.80      6.86 o 
  -4   1   9       10.04       12.95      6.60 o 
  -3   1   9        6.72        7.33      3.53 o 
  -2   1   9        2.38        0.68      5.58 o 
  -1   1   9      565.18      586.28     17.28 o 
   0   1   9      148.05      164.29     10.59 o 
   1   1   9       23.68       17.68      7.47 o 
   2   1   9      202.17      183.17     11.46 o 
   3   1   9       59.38       69.04     16.02 o 
   4   1   9        9.86        7.47     11.63 o 
   5   1   9       24.18       26.10     18.00 o 
  -9   2   9        3.23        6.25     14.28 o 
  -8   2   9       16.86       17.23     12.63 o 
  -7   2   9        1.65        1.83      7.74 o 
  -6   2   9      221.40      228.20     11.39 o 
  -5   2   9       38.05       45.61      7.58 o 
  -4   2   9      431.63      429.19     18.23 o 
  -3   2   9      181.81      204.13     20.00 o 
  -2   2   9     1289.95     1332.06     31.65 o 
  -1   2   9      462.16      486.74     15.86 o 
   0   2   9       23.32       19.52      6.96 o 
   1   2   9       12.10        3.49      7.09 o 
   2   2   9      366.80      372.37     18.35 o 
   3   2   9       18.16        9.68     10.60 o 
   4   2   9        0.10       -2.78     11.66 o 
   5   2   9        5.94       15.67     18.04 o 
  -9   3   9       34.76       46.43     29.11 o 
  -8   3   9       14.68       17.69     12.56 o 
  -7   3   9       14.99       16.01      9.46 o 
  -6   3   9       44.76       58.08      8.81 o 
  -5   3   9       13.94        9.25      7.29 o 
  -4   3   9       79.36       98.33     14.44 o 
  -3   3   9      364.68      355.82     19.35 o 
  -2   3   9        0.36       -4.54      6.26 o 
  -1   3   9      379.80      405.43     18.82 o 
   0   3   9        0.85        5.37      6.90 o 
   1   3   9      504.19      429.79     29.45 o 
   2   3   9        5.99       18.36      7.49 o 
   3   3   9       33.02       37.27     11.95 o 
   4   3   9        4.96        1.40     15.56 o 
  -9   4   9        0.92        4.24     17.15 o 
  -8   4   9        1.62      -11.95     11.95 o 
  -7   4   9      151.70      177.39     16.81 o 
  -6   4   9       11.76       -2.99     12.57 o 
  -5   4   9       23.43        7.59      6.94 o 
  -4   4   9      171.88      181.68     12.40 o 
  -3   4   9      171.71      178.75     12.45 o 
  -2   4   9        3.71        5.06      7.00 o 
  -1   4   9       78.61       75.42     11.05 o 
   0   4   9      164.11      159.79     18.88 o 
   1   4   9      185.76      194.29     14.37 o 
   2   4   9      167.99      173.55     14.56 o 
   3   4   9        0.01      -13.77     13.77 o 
   4   4   9        0.68        2.37     27.67 o 
  -9   5   9        1.66       12.99     35.35 o 
  -8   5   9       18.01        0.07     12.86 o 
  -7   5   9       78.18       65.14     14.23 o 
  -6   5   9       76.89       72.07     12.35 o 
  -5   5   9       19.85       18.25      8.21 o 
  -4   5   9      604.56      590.45     27.16 o 
  -3   5   9      219.68      225.92     18.13 o 
  -2   5   9        4.90       11.28      7.27 o 
  -1   5   9       59.84       68.01      9.72 o 
   0   5   9      360.91      342.38     18.32 o 
   1   5   9       63.00       44.72      9.81 o 
   2   5   9       22.52       34.20     14.92 o 
   3   5   9        4.78        7.37     15.25 o 
   4   5   9        1.93       -3.64     15.86 o 
  -9   6   9        9.92       -1.17     23.28 o 
  -8   6   9        5.86      -10.48     13.70 o 
  -7   6   9      161.78      162.53     17.66 o 
  -6   6   9      262.43      242.54     24.61 o 
  -5   6   9       10.42       16.53      7.82 o 
  -4   6   9       39.98       32.23      9.07 o 
  -3   6   9      179.08      212.79     17.29 o 
  -2   6   9      972.92      914.72     26.89 o 
  -1   6   9        1.55        0.29      7.85 o 
   0   6   9      200.55      226.85     17.72 o 
   1   6   9       24.55       28.02      9.15 o 
   2   6   9        0.13        4.77     21.08 o 
   3   6   9       10.29        0.10     15.99 o 
   4   6   9        3.69       10.05     17.96 o 
  -8   7   9        2.97      -10.89     10.89 o 
  -7   7   9       82.51       39.59     12.75 o 
  -6   7   9       10.06        7.22     17.83 o 
  -5   7   9      181.65      164.64     21.97 o 
  -4   7   9        0.17        2.38      7.37 o 
  -3   7   9       64.65       64.94     10.54 o 
  -2   7   9        1.63       -4.21      8.99 o 
  -1   7   9        6.04        3.21      7.74 o 
   0   7   9      149.60      174.39     14.42 o 
   1   7   9       43.33       52.44     16.32 o 
   2   7   9      113.18      151.23     21.76 o 
   3   7   9        0.71      -13.26     16.65 o 
   4   7   9        0.09       -9.29     18.54 o 
  -8   8   9       25.47       27.43     40.37 o 
  -7   8   9       57.65       47.62     16.09 o 
  -6   8   9       38.62       30.22     14.51 o 
  -5   8   9        1.82       -8.61     10.15 o 
  -4   8   9       11.25        6.83      7.90 o 
  -3   8   9       38.89       29.67      9.14 o 
  -2   8   9        2.12       -7.65      7.65 o 
  -1   8   9       12.95        8.79      9.39 o 
   0   8   9        1.90        0.79     10.55 o 
   1   8   9       18.31       25.79     17.80 o 
   2   8   9        0.03       10.56     17.92 o 
   3   8   9       40.65       18.46     19.03 o 
  -8   9   9       29.53       55.58     61.34 o 
  -7   9   9       31.10      -14.31     14.31 o 
  -6   9   9        4.19        5.70     14.14 o 
  -5   9   9       65.50       62.26     13.95 o 
  -4   9   9       21.42       18.17     11.84 o 
  -3   9   9       22.25       34.49      9.22 o 
  -2   9   9       26.71       21.18      9.48 o 
  -1   9   9        3.99        6.87     13.22 o 
   0   9   9        0.72        7.84      9.78 o 
   1   9   9       10.46        3.05     16.95 o 
   2   9   9        0.51       -5.44     17.51 o 
   3   9   9        1.75       -9.34     18.83 o 
  -7  10   9       66.37      100.69     22.64 o 
  -6  10   9       45.40        2.26     15.73 o 
  -5  10   9      103.82       97.22     18.42 o 
  -4  10   9       85.59      105.98     15.63 o 
  -3  10   9       18.92       28.95     10.28 o 
  -2  10   9       85.69       89.87     12.20 o 
  -1  10   9        0.08        3.48     10.92 o 
   0  10   9       23.87        3.36     14.97 o 
   1  10   9        1.31      -11.81     11.81 o 
   2  10   9        3.96        0.08     18.09 o 
  -6  11   9        5.84        3.64     32.39 o 
  -5  11   9        0.05      -14.58     14.58 o 
  -4  11   9        0.89        3.76     12.75 o 
  -3  11   9      112.43      103.89     13.31 o 
  -2  11   9       55.94       58.37     11.91 o 
  -1  11   9       72.45       65.45     13.38 o 
   0  11   9        0.17      -10.36     22.03 o 
   1  11   9      114.32       77.34     20.80 o 
   2  11   9       10.80      -16.63     18.33 o 
  -6  12   9        9.72       23.48     18.77 o 
  -5  12   9        0.21        0.50     23.17 o 
  -4  12   9       62.01        9.17     21.51 o 
  -3  12   9        4.00       -5.06     13.08 o 
  -2  12   9        0.00       -9.54      9.54 o 
  -1  12   9        0.39       -2.06     14.76 o 
   0  12   9       12.97        2.67     11.66 o 
   1  12   9       36.67        2.29     22.72 o 
  -4  13   9       31.33       32.64     25.91 o 
  -3  13   9       19.50       16.94     21.71 o 
  -2  13   9       24.70       12.40     12.23 o 
  -1  13   9       16.01       11.59     18.12 o 
   0  13   9        0.70      -16.96     16.96 o 
  -9   0  10      584.53      589.22     42.04 o 
  -8   0  10     2551.33     2508.74     82.75 o 
  -7   0  10     1620.50     1597.31     46.76 o 
  -6   0  10     2529.03     2559.17     69.64 o 
  -5   0  10     2736.76     2651.71     71.06 o 
  -4   0  10     3722.11     3735.64    142.09 o 
  -3   0  10     2594.56     2606.52     84.12 o 
  -2   0  10     1646.27     1681.70     69.38 o 
  -1   0  10     1126.64     1115.22     38.34 o 
   0   0  10      973.80     1016.03     36.17 o 
   1   0  10     2147.54     2041.42     66.48 o 
   2   0  10     1892.39     1809.94     73.68 o 
   3   0  10      756.05      809.18     38.08 o 
   4   0  10      349.57      428.80     42.70 o 
  -9   1  10        0.76        4.91     14.05 o 
  -8   1  10       13.58        9.66      8.62 o 
  -7   1  10       33.64       36.56      8.19 o 
  -6   1  10        3.08       -5.30      6.38 o 
  -5   1  10       20.51       11.98      7.47 o 
  -4   1  10        9.07        3.72      7.44 o 
  -3   1  10      103.26       99.84      9.30 o 
  -2   1  10      460.57      481.28     17.33 o 
  -1   1  10       53.40       51.23      8.66 o 
   0   1  10       31.44       20.27      7.98 o 
   1   1  10        4.29       10.28      7.45 o 
   2   1  10       34.95       26.34      9.05 o 
   3   1  10       15.63        1.43      8.93 o 
   4   1  10        0.01       -9.06     16.55 o 
  -9   2  10      929.04      931.24     54.96 o 
  -8   2  10     1213.21     1223.42     40.43 o 
  -7   2  10      883.53      892.42     28.81 o 
  -6   2  10     1614.22     1612.53     37.59 o 
  -5   2  10     2006.98     2019.93     45.65 o 
  -4   2  10     3692.44     3703.32     84.11 o 
  -3   2  10     4964.13     5032.70    108.04 o 
  -2   2  10     3146.62     3115.51     73.68 o 
  -1   2  10     2415.50     2303.63     50.98 o 
   0   2  10     1889.49     1823.87     50.95 o 
   1   2  10     1204.17     1189.02     28.13 o 
   2   2  10     1386.66     1403.27     34.23 o 
   3   2  10      537.63      578.92     33.22 o 
   4   2  10      251.83      302.69     27.59 o 
  -9   3  10        1.50       -1.77     16.26 o 
  -8   3  10      139.31      133.84     16.29 o 
  -7   3  10       40.39       35.42     15.14 o 
  -6   3  10        2.71       -1.98      7.27 o 
  -5   3  10        2.26       -0.75      6.89 o 
  -4   3  10      296.29      285.58     19.31 o 
  -3   3  10      134.24      142.60     12.19 o 
  -2   3  10      181.79      170.07     14.98 o 
  -1   3  10      154.93      129.27     11.67 o 
   0   3  10       77.35       72.87     10.39 o 
   1   3  10        6.39       12.02      7.67 o 
   2   3  10        1.21       -7.86      7.86 o 
   3   3  10       26.64       46.26     15.50 o 
   4   3  10        6.55      -15.18     15.18 o 
  -9   4  10      570.10      520.22     28.14 o 
  -8   4  10      547.13      574.89     42.22 o 
  -7   4  10      190.25      179.98     24.26 o 
  -6   4  10     2378.75     2377.05     57.44 o 
  -5   4  10     2306.45     2258.39     50.78 o 
  -4   4  10     3881.22     3779.51     77.74 o 
  -3   4  10     7232.24     7110.88    153.04 o 
  -2   4  10     1429.85     1485.35     37.16 o 
  -1   4  10     3362.04     3231.84     73.52 o 
   0   4  10     1167.45     1113.50     30.51 o 
   1   4  10      828.62      776.55     26.97 o 
   2   4  10      905.67      940.14     47.25 o 
   3   4  10      428.63      482.87     30.06 o 
   4   4  10      283.47      304.80     35.99 o 
  -9   5  10        5.20      -19.40     19.40 o 
  -8   5  10        0.17      -10.84     12.26 o 
  -7   5  10       33.68       27.55     12.79 o 
  -6   5  10       18.82       15.41     10.79 o 
  -5   5  10       46.72       45.49      8.40 o 
  -4   5  10      126.69      134.71     13.84 o 
  -3   5  10       31.05       38.38     10.08 o 
  -2   5  10       81.60       64.91     15.11 o 
  -1   5  10      196.68      194.86     15.85 o 
   0   5  10        6.18        5.36      7.60 o 
   1   5  10       13.16       13.65      8.66 o 
   2   5  10        3.80       -6.58     14.46 o 
   3   5  10       22.66       29.50     16.74 o 
  -9   6  10      535.21      595.95     86.25 o 
  -8   6  10      511.65      513.46     28.38 o 
  -7   6  10      806.63      724.47     40.53 o 
  -6   6  10     1360.16     1299.24     43.88 o 
  -5   6  10     1616.38     1579.33     38.96 o 
  -4   6  10     1022.37     1059.63     30.10 o 
  -3   6  10     1456.56     1471.22     37.28 o 
  -2   6  10      350.65      333.81     16.72 o 
  -1   6  10     2001.35     1924.21     45.45 o 
   0   6  10     1360.18     1263.69     45.95 o 
   1   6  10     1822.49     1775.55     57.92 o 
   2   6  10     1076.61     1079.93     44.70 o 
   3   6  10      541.21      549.16     33.20 o 
  -8   7  10       11.43       -0.98     17.03 o 
  -7   7  10        0.85        8.60     14.09 o 
  -6   7  10       18.43        9.82      8.71 o 
  -5   7  10       16.38       18.29     11.23 o 
  -4   7  10      169.32      181.10     13.36 o 
  -3   7  10       87.00       80.60     10.79 o 
  -2   7  10       27.40       35.07      9.28 o 
  -1   7  10       48.69       43.01      9.86 o 
   0   7  10       34.45       39.10     10.53 o 
   1   7  10       25.60       38.08     15.50 o 
   2   7  10       25.69       22.63     16.61 o 
   3   7  10       11.22       17.87     27.42 o 
  -8   8  10      735.06      632.18     42.59 o 
  -7   8  10     1044.34      966.19     45.98 o 
  -6   8  10      882.89      845.76     36.45 o 
  -5   8  10     1098.00     1012.85     34.85 o 
  -4   8  10      428.49      438.54     18.96 o 
  -3   8  10      512.17      537.59     21.10 o 
  -2   8  10      471.01      466.18     19.44 o 
  -1   8  10     1619.30     1600.39     40.35 o 
   0   8  10     1133.67     1123.78     41.66 o 
   1   8  10     1953.85     1824.23    117.90 o 
   2   8  10      813.89      778.02     39.93 o 
  -7   9  10        0.10        6.68     28.16 o 
  -6   9  10        0.34        4.31     14.32 o 
  -5   9  10        0.08        0.66     11.39 o 
  -4   9  10        6.47       -1.36      8.90 o 
  -3   9  10        6.84        3.52      8.58 o 
  -2   9  10        0.44       -2.28      8.91 o 
  -1   9  10       64.58       80.19     15.50 o 
   0   9  10       37.04       48.30     17.22 o 
   1   9  10        4.52        5.17     30.05 o 
   2   9  10        0.01       -3.01     18.03 o 
  -7  10  10      397.97      372.61     28.99 o 
  -6  10  10      632.42      622.47     33.06 o 
  -5  10  10     1019.94     1003.97     50.85 o 
  -4  10  10     1441.36     1479.33     45.27 o 
  -3  10  10     2326.46     2313.69     53.99 o 
  -2  10  10     1564.98     1553.24     40.56 o 
  -1  10  10     1150.05     1135.89     36.73 o 
   0  10  10      645.43      679.98     36.76 o 
   1  10  10      470.23      429.61     31.61 o 
  -6  11  10        1.54      -16.34     16.34 o 
  -5  11  10        0.30      -14.40     14.40 o 
  -4  11  10        0.01        3.63     14.74 o 
  -3  11  10       29.56       31.38     10.83 o 
  -2  11  10        8.00        3.96     11.18 o 
  -1  11  10       42.20       41.81     17.70 o 
   0  11  10       25.16        2.44     16.79 o 
   1  11  10       71.76       63.75     19.20 o 
  -5  12  10      236.62      206.75     24.43 o 
  -4  12  10      878.63      946.91     36.53 o 
  -3  12  10     1950.48     1911.19     55.77 o 
  -2  12  10     1207.36     1264.61     37.03 o 
  -1  12  10     1022.10     1084.47     57.78 o 
   0  12  10      565.77      577.71     44.71 o 
  -3  13  10       12.44       25.09     13.95 o 
  -2  13  10        2.61      -11.35     11.35 o 
  -9   1  11        1.44      -18.02     20.69 o 
  -8   1  11       19.51       13.65     10.09 o 
  -7   1  11        0.10       -2.95      7.41 o 
  -6   1  11        0.06        9.92      7.62 o 
  -5   1  11       27.15       12.13      8.56 o 
  -4   1  11       40.58       32.56      9.28 o 
  -3   1  11       44.31       18.18      8.60 o 
  -2   1  11      171.99      179.40     13.27 o 
  -1   1  11       42.00       55.25     11.44 o 
   0   1  11      167.07      165.90     15.44 o 
   1   1  11      125.43       92.53     11.36 o 
   2   1  11       71.24       86.82     12.36 o 
   3   1  11        0.04        2.85     14.62 o 
  -9   2  11        0.86        7.94     16.14 o 
  -8   2  11       38.76       48.88     11.22 o 
  -7   2  11       66.24       68.92      9.87 o 
  -6   2  11        1.53       -4.33      7.04 o 
  -5   2  11      523.78      535.12     21.75 o 
  -4   2  11      931.67      850.07     33.47 o 
  -3   2  11      404.15      383.43     17.60 o 
  -2   2  11       24.82       18.13      8.49 o 
  -1   2  11        0.11        4.29      8.12 o 
   0   2  11      191.66      172.10     12.96 o 
   1   2  11        2.10        3.66      8.16 o 
   2   2  11       31.50       29.46     12.12 o 
   3   2  11        0.26       -4.90     14.35 o 
  -9   3  11       16.72        9.98     13.40 o 
  -8   3  11      218.56      227.93     19.35 o 
  -7   3  11      110.53      108.24     15.41 o 
  -6   3  11       29.71       33.70      9.27 o 
  -5   3  11        4.54        9.48      8.14 o 
  -4   3  11      576.34      534.92     43.28 o 
  -3   3  11        5.49        5.72      7.94 o 
  -2   3  11        1.84       -3.72      3.72 o 
  -1   3  11        4.39       -0.52      7.26 o 
   0   3  11        0.16       -5.93      7.07 o 
   1   3  11        6.30        7.68      9.14 o 
   2   3  11       45.07       39.87     16.54 o 
   3   3  11        1.13       -1.86     15.52 o 
  -9   4  11       16.97        7.08     14.36 o 
  -8   4  11        3.48        1.46     12.01 o 
  -7   4  11       47.34       32.49     12.57 o 
  -6   4  11       31.20       39.27      9.26 o 
  -5   4  11      132.57      142.11     15.86 o 
  -4   4  11       16.08       11.37      8.60 o 
  -3   4  11       17.17       15.30      8.76 o 
  -2   4  11        6.92       -3.14      7.70 o 
  -1   4  11        6.80        8.56      7.77 o 
   0   4  11        0.14        4.17     10.05 o 
   1   4  11       71.59       74.26     12.33 o 
   2   4  11        2.67        1.54     13.30 o 
   3   4  11        8.44       17.54     15.47 o 
  -9   5  11       70.16       57.54     17.62 o 
  -8   5  11       47.35       19.12     14.82 o 
  -7   5  11       29.71       22.22     11.99 o 
  -6   5  11       73.42       67.37     21.43 o 
  -5   5  11       40.04       29.18      9.18 o 
  -4   5  11      129.94      161.93     13.19 o 
  -3   5  11      153.92      160.47     13.51 o 
  -2   5  11      283.03      255.52     19.44 o 
  -1   5  11        0.70       10.14      7.82 o 
   0   5  11       19.83       26.64      8.95 o 
   1   5  11       48.83       54.99     11.51 o 
   2   5  11        0.47       -6.85     17.02 o 
   3   5  11        6.33       21.25     17.16 o 
  -8   6  11       25.03       22.93     17.79 o 
  -7   6  11        9.89        3.62     12.39 o 
  -6   6  11        4.68        8.48      7.77 o 
  -5   6  11        0.99       -6.94      9.75 o 
  -4   6  11      405.77      383.25     29.20 o 
  -3   6  11       28.37       23.13      9.29 o 
  -2   6  11        0.13        0.03      7.84 o 
  -1   6  11      232.19      259.37     24.24 o 
   0   6  11      170.06      166.04     14.76 o 
   1   6  11       13.25        5.77     14.58 o 
   2   6  11        9.55        4.87     23.24 o 
  -8   7  11        1.60       -0.57     14.76 o 
  -7   7  11      106.23      110.45     17.76 o 
  -6   7  11       49.85       42.65     13.92 o 
  -5   7  11      116.95      106.31     11.90 o 
  -4   7  11        7.35        8.18      8.64 o 
  -3   7  11      277.34      265.13     15.97 o 
  -2   7  11       83.51       70.25     11.90 o 
  -1   7  11       27.88       27.77      9.58 o 
   0   7  11        2.77        8.17      9.61 o 
   1   7  11       29.88       45.35     17.43 o 
   2   7  11       16.43        0.17     15.87 o 
  -8   8  11       20.53      -10.50     16.56 o 
  -7   8  11       59.28       18.54     14.27 o 
  -6   8  11      278.55      297.47     24.19 o 
  -5   8  11        0.05        6.69     11.45 o 
  -4   8  11       14.10        5.56      8.85 o 
  -3   8  11       57.44       55.77     10.91 o 
  -2   8  11        3.99       -3.06      7.90 o 
  -1   8  11       50.39       43.61     10.49 o 
   0   8  11        4.36       23.01     14.04 o 
   1   8  11       35.37       37.26     21.97 o 
   2   8  11       45.69       27.43     19.39 o 
  -7   9  11        0.24      -14.16     14.16 o 
  -6   9  11        6.90       21.49     15.14 o 
  -5   9  11       15.15        4.42     12.07 o 
  -4   9  11       20.92        4.63     11.28 o 
  -3   9  11       10.01       15.94      9.61 o 
  -2   9  11        3.60       -1.91      8.87 o 
  -1   9  11        7.70        8.52     13.71 o 
   0   9  11        1.30       -2.70     17.80 o 
   1   9  11        1.79        8.77     16.44 o 
  -6  10  11       22.29      -14.20     14.20 o 
  -5  10  11        3.18        4.45     12.31 o 
  -4  10  11        3.32        7.02     12.63 o 
  -3  10  11       17.19       15.26     10.29 o 
  -2  10  11        0.05       -0.46      9.51 o 
  -1  10  11       12.79       16.88     17.54 o 
   0  10  11        9.46       -4.28     15.31 o 
  -5  11  11      112.05      121.60     20.26 o 
  -4  11  11        0.25       -6.76     12.78 o 
  -3  11  11       27.70       26.21     10.96 o 
  -2  11  11        2.29        6.98     14.74 o 
  -1  11  11       10.84        7.39     16.56 o 
   0  11  11       45.89       28.65     21.97 o 
  -4  12  11       18.70       19.70     20.48 o 
  -3  12  11       62.89       72.38     16.89 o 
  -2  12  11        0.04       -8.37     13.99 o 
  -8   0  12     1256.03     1249.93     57.07 o 
  -7   0  12     1711.63     1682.61     66.57 o 
  -6   0  12     1245.13     1244.56     53.72 o 
  -5   0  12     1812.82     1810.09    116.03 o 
  -4   0  12      527.16      605.25     34.47 o 
  -3   0  12      920.12     1054.53     47.66 o 
  -2   0  12     1103.52     1110.34     55.51 o 
  -1   0  12     1141.12     1257.74     56.38 o 
   0   0  12      529.46      502.48     36.92 o 
   1   0  12      494.75      508.64     33.63 o 
   2   0  12      247.28      289.76     32.45 o 
  -9   1  12       77.80       90.44     34.00 o 
  -8   1  12       51.22       55.04     15.25 o 
  -7   1  12       14.08       15.58      8.92 o 
  -6   1  12       66.61       59.55     10.34 o 
  -5   1  12       67.57       47.03     12.92 o 
  -4   1  12       44.61       51.19     11.93 o 
  -3   1  12       42.94       29.35     11.31 o 
  -2   1  12        8.63       -1.18      8.93 o 
  -1   1  12       10.75        7.12     10.34 o 
   0   1  12       21.53       22.38      9.22 o 
   1   1  12        9.89       16.22      8.86 o 
   2   1  12       42.85       42.90     12.50 o 
  -9   2  12      551.04      519.51     93.13 o 
  -8   2  12      444.93      474.30     22.08 o 
  -7   2  12     1558.60     1564.56     39.55 o 
  -6   2  12      715.34      740.26     24.53 o 
  -5   2  12     1418.79     1451.88     40.55 o 
  -4   2  12      693.51      744.40     33.08 o 
  -3   2  12      922.29     1011.79     30.12 o 
  -2   2  12     1340.09     1242.68     44.06 o 
  -1   2  12     1451.11     1329.08     63.55 o 
   0   2  12     1293.54     1154.13     33.12 o 
   1   2  12      824.74      834.58     29.34 o 
   2   2  12      503.61      526.57     26.16 o 
  -9   3  12       14.62       12.74     13.23 o 
  -8   3  12      146.66      154.61     28.01 o 
  -7   3  12      102.62      103.65     16.47 o 
  -6   3  12      350.63      333.27     18.32 o 
  -5   3  12        8.37        2.84      8.40 o 
  -4   3  12       52.69       59.62     10.65 o 
  -3   3  12       60.26       57.58     10.16 o 
  -2   3  12       42.26       39.82     10.36 o 
  -1   3  12        1.48       -2.49      8.69 o 
   0   3  12        4.38        0.87      8.50 o 
   1   3  12       39.23       32.97     11.59 o 
   2   3  12       44.41       73.44     17.10 o 
  -8   4  12       55.26       94.55     21.05 o 
  -7   4  12      683.39      717.22     36.70 o 
  -6   4  12     1285.90     1277.81     38.23 o 
  -5   4  12     1924.60     1902.27     46.27 o 
  -4   4  12     3096.82     3086.81     67.52 o 
  -3   4  12     1501.00     1571.85     40.52 o 
  -2   4  12     1593.98     1574.28     48.05 o 
  -1   4  12     1642.28     1575.56     40.12 o 
   0   4  12     1423.46     1329.90     41.74 o 
   1   4  12     1216.56     1156.23     38.75 o 
   2   4  12      535.81      528.96     34.69 o 
  -8   5  12       52.85       49.74     15.55 o 
  -7   5  12        7.42        3.01     11.27 o 
  -6   5  12        0.20       -2.68      8.15 o 
  -5   5  12       70.23       56.89     16.35 o 
  -4   5  12      266.50      263.83     16.52 o 
  -3   5  12        1.09       -0.72      8.21 o 
  -2   5  12        0.43       -2.09     13.54 o 
  -1   5  12       63.72       64.16     11.04 o 
   0   5  12       24.04       22.41     10.21 o 
   1   5  12        3.50        3.62     20.70 o 
   2   5  12        0.56       28.65     22.22 o 
  -8   6  12      374.34      421.67     27.84 o 
  -7   6  12     1225.29     1225.58     45.59 o 
  -6   6  12     1356.30     1365.71     56.62 o 
  -5   6  12     2645.36     2549.46     58.30 o 
  -4   6  12     2246.37     2198.34     56.15 o 
  -3   6  12      941.66      896.03     28.42 o 
  -2   6  12     1559.24     1554.35     40.34 o 
  -1   6  12      953.54      893.14     38.51 o 
   0   6  12     1330.78     1274.57     39.38 o 
   1   6  12      881.14      846.79     39.35 o 
   2   6  12      382.88      414.25     34.11 o 
  -8   7  12       11.96       13.08     16.08 o 
  -7   7  12       65.14       55.32     16.14 o 
  -6   7  12      142.71      141.35     34.33 o 
  -5   7  12       38.67       43.49     10.72 o 
  -4   7  12       34.41       32.61     10.23 o 
  -3   7  12        9.28        5.99      8.71 o 
  -2   7  12       25.27       36.15     10.50 o 
  -1   7  12      122.01      113.06     12.49 o 
   0   7  12       13.12        7.83     14.90 o 
   1   7  12       15.86       27.46     16.60 o 
  -6   8  12     1038.21      959.10     35.46 o 
  -5   8  12     1452.71     1425.59     44.77 o 
  -4   8  12      862.64      878.73     28.95 o 
  -3   8  12      768.95      772.63     26.84 o 
  -2   8  12     1265.50     1257.67     35.65 o 
  -1   8  12      852.25      847.16     31.00 o 
   0   8  12      929.18      918.98     61.98 o 
   1   8  12      604.95      647.71     50.55 o 
  -6   9  12        2.69        0.39     15.38 o 
  -5   9  12        5.31        5.60     12.13 o 
  -4   9  12       17.85       33.50     10.48 o 
  -3   9  12        3.20        2.65     18.39 o 
  -2   9  12       53.46       55.78     11.67 o 
  -1   9  12       21.44       34.23     15.24 o 
   0   9  12        1.61       -8.85     15.99 o 
  -6  10  12      442.28      440.39     36.84 o 
  -5  10  12      715.70      740.46     31.96 o 
  -4  10  12      890.47      919.84     35.46 o 
  -3  10  12     1233.49     1245.22     36.43 o 
  -2  10  12     1100.42     1133.06     35.05 o 
  -1  10  12      755.67      702.33     37.11 o 
  -4  11  12        3.64        5.56     13.31 o 
  -3  11  12       75.62       96.79     17.87 o 
  -2  11  12        0.80        0.14     11.04 o 
  -9   1  13       12.03       35.84     31.47 o 
  -8   1  13      116.18      152.43     18.22 o 
  -7   1  13      128.64      144.78     14.39 o 
  -6   1  13       95.34      111.40     13.62 o 
  -5   1  13       85.28      106.68     13.34 o 
  -4   1  13       55.23       50.75     11.13 o 
  -3   1  13       85.62       74.85     12.37 o 
  -2   1  13       61.13       83.37     12.94 o 
  -1   1  13      131.72      120.04     14.48 o 
   0   1  13       26.14       39.08     11.37 o 
   1   1  13        0.23        1.83     29.10 o 
   2   1  13      141.45      202.15     21.63 o 
  -8   2  13        1.99        9.55     12.04 o 
  -7   2  13       33.96       48.19     10.05 o 
  -6   2  13       52.94       54.54     10.70 o 
  -5   2  13       38.95       42.38     10.63 o 
  -4   2  13       86.19       99.82     12.73 o 
  -3   2  13       32.44        5.35      7.21 o 
  -2   2  13       19.72       19.25     14.73 o 
  -1   2  13      156.84      145.62     13.95 o 
   0   2  13      126.53      116.24     13.20 o 
   1   2  13       22.76       28.80     12.38 o 
   2   2  13       37.78       23.87     18.62 o 
  -8   3  13        0.85        5.24     12.62 o 
  -7   3  13       36.15       25.86     11.32 o 
  -6   3  13        3.75       -4.81      7.09 o 
  -5   3  13        0.24       11.12      7.85 o 
  -4   3  13       67.37       74.13     11.97 o 
  -3   3  13        6.01        9.45      9.92 o 
  -1   3  13        6.23        8.50      8.84 o 
   0   3  13        0.02        0.63      8.66 o 
   1   3  13        0.95        4.16     16.39 o 
  -8   4  13       43.17       38.20     24.77 o 
  -7   4  13        1.87       -4.47     11.52 o 
  -6   4  13       13.10        4.74      9.41 o 
  -5   4  13       48.17       31.37     10.13 o 
  -4   4  13       18.66        9.50      9.39 o 
  -3   4  13       15.32        9.99      8.96 o 
  -2   4  13       48.99       46.42     10.23 o 
  -1   4  13      189.36      185.91     15.98 o 
   0   4  13      105.76      112.67     14.09 o 
   1   4  13       57.94       80.90     15.48 o 
  -8   5  13        3.39       -4.86     21.22 o 
  -7   5  13        0.85       -5.54     11.72 o 
  -6   5  13        1.23        0.47     10.41 o 
  -5   5  13        6.64        1.63      9.00 o 
  -4   5  13       39.66       31.61     10.51 o 
  -3   5  13      124.48      129.71     13.49 o 
  -2   5  13       14.69        2.59      9.66 o 
  -1   5  13        6.24        8.85      8.75 o 
   0   5  13       27.90       27.06     11.05 o 
   1   5  13       21.15       26.95     21.32 o 
  -8   6  13       32.03       36.12     16.32 o 
  -7   6  13        0.62      -13.32     13.32 o 
  -6   6  13       87.04       91.87     16.17 o 
  -5   6  13      390.04      384.37     23.84 o 
  -4   6  13      258.49      247.91     17.79 o 
  -3   6  13        1.99       -7.02      8.73 o 
  -2   6  13        5.58       13.79      9.60 o 
  -1   6  13       25.73       26.37     10.37 o 
   0   6  13        1.65        8.07     11.95 o 
   1   6  13       18.86       68.89     27.86 o 
  -7   7  13       84.77       42.27     11.18 o 
  -6   7  13        1.07        7.95     12.68 o 
  -5   7  13       77.87       64.69     11.84 o 
  -4   7  13        4.42        4.60      9.42 o 
  -3   7  13        1.86       11.94      9.92 o 
  -2   7  13       23.26       20.06      9.66 o 
  -1   7  13       12.78        3.98     10.31 o 
   0   7  13       28.39       19.72     23.66 o 
  -6   8  13        0.97        9.49     13.15 o 
  -5   8  13        4.59        5.23     12.50 o 
  -4   8  13        7.99        6.33     10.04 o 
  -3   8  13        0.21       -6.76      8.97 o 
  -2   8  13       21.40       29.06     11.66 o 
  -1   8  13       13.15        7.25     13.08 o 
   0   8  13        1.12       -1.80     16.31 o 
  -6   9  13        0.84        7.96     16.47 o 
  -5   9  13       53.83       82.01     25.96 o 
  -4   9  13       37.59       33.60     13.53 o 
  -3   9  13       11.95       14.07     10.66 o 
  -2   9  13        1.83       -8.24      9.56 o 
  -1   9  13        1.96       -0.79     15.24 o 
  -4  10  13       27.43       40.11     13.52 o 
  -3  10  13       29.25       38.01     11.70 o 
  -8   0  14      843.43      826.31     43.38 o 
  -7   0  14      875.75      874.72     45.96 o 
  -6   0  14     2009.32     2074.08     81.98 o 
  -5   0  14     1147.19     1220.74     57.71 o 
  -3   0  14     1673.07     1626.37     88.09 o 
  -2   0  14     2242.34     2256.32     90.98 o 
  -1   0  14     1158.97     1083.76     88.42 o 
   0   0  14      823.33      812.71     54.87 o 
   1   0  14      394.54      411.20     39.37 o 
  -8   1  14        8.00       10.73      9.92 o 
  -7   1  14        9.95       14.63     10.00 o 
  -6   1  14        1.00        2.79      9.73 o 
  -5   1  14        7.54        0.92     10.27 o 
  -4   1  14       14.95       26.64     11.14 o 
  -3   1  14        0.39        2.32     10.52 o 
  -2   1  14        8.86       18.19     11.06 o 
  -1   1  14        6.72       12.32     10.64 o 
   0   1  14        6.63       22.25     23.97 o 
   1   1  14        5.95       26.31     41.68 o 
  -8   2  14      953.00      933.42     40.27 o 
  -7   2  14     1117.63     1124.11     41.71 o 
  -6   2  14     1016.95     1055.32     45.73 o 
  -5   2  14      743.39      828.81     44.48 o 
  -4   2  14      742.22      825.50     32.32 o 
  -3   2  14     1319.41     1360.65     46.03 o 
  -2   2  14     1667.00     1630.88     55.90 o 
  -1   2  14     1077.30     1033.76     40.30 o 
   0   2  14      996.80      944.51     36.57 o 
   1   2  14      295.16      357.63     24.09 o 
  -8   3  14       37.02       39.88     15.94 o 
  -7   3  14        6.38       23.72     10.16 o 
  -6   3  14        2.51        6.50      9.40 o 
  -5   3  14        1.76       -8.80      8.80 o 
  -4   3  14      119.06      120.62     13.92 o 
  -3   3  14       25.73       23.35      9.16 o 
  -2   3  14       32.76       31.51     14.70 o 
  -1   3  14       16.52       16.36      9.94 o 
   0   3  14        8.96       18.49     10.79 o 
  -8   4  14      585.73      564.52     31.59 o 
  -7   4  14      452.54      460.51     28.95 o 
  -6   4  14      521.71      559.52     27.77 o 
  -5   4  14      499.28      547.86     23.59 o 
  -4   4  14     1022.05     1114.79     45.83 o 
  -3   4  14     1392.71     1433.85     39.83 o 
  -2   4  14     1276.20     1215.84     37.49 o 
  -1   4  14      833.10      768.42     29.40 o 
   0   4  14      791.61      724.92     29.11 o 
  -7   5  14       15.56       20.47     13.70 o 
  -6   5  14       65.35       75.02     12.83 o 
  -5   5  14       15.17       14.05     10.31 o 
  -4   5  14      157.87      177.40     15.77 o 
  -3   5  14      165.75      154.55     14.89 o 
  -2   5  14       58.84       38.07     12.47 o 
  -1   5  14        4.09       11.73     11.49 o 
   0   5  14       14.56       20.89     12.59 o 
  -7   6  14      476.59      451.89     31.17 o 
  -6   6  14      782.63      746.89     27.67 o 
  -5   6  14     1157.72     1147.05     46.95 o 
  -4   6  14      903.98      927.62     32.85 o 
  -3   6  14      975.16      982.40     31.67 o 
  -2   6  14      607.30      635.33     35.91 o 
  -1   6  14      268.09      310.95     21.53 o 
  -6   7  14        0.61       21.59     13.99 o 
  -5   7  14        7.83        8.17     17.78 o 
  -4   7  14       30.73       36.08     11.06 o 
  -3   7  14       11.17        8.95     10.35 o 
  -2   7  14       21.38       12.28     10.55 o 
  -1   7  14        0.06        3.04     11.68 o 
  -5   8  14      813.84      839.39     35.71 o 
  -4   8  14      521.98      562.66     24.53 o 
  -3   8  14      352.07      361.51     20.20 o 
  -2   8  14      267.29      280.23     24.13 o 
  -7   1  15        9.08        2.71     10.02 o 
  -6   1  15       10.77       12.16      9.33 o 
  -5   1  15      152.83      161.96     17.58 o 
  -4   1  15      119.44      119.17     23.72 o 
  -3   1  15       39.48       28.85     12.74 o 
  -2   1  15        1.04        7.97     10.72 o 
  -1   1  15        0.04      106.22     32.68 o 
  -7   2  15       25.90        7.90     16.05 o 
  -6   2  15       39.95       61.04     13.32 o 
  -5   2  15       18.90       10.80     10.56 o 
  -4   2  15       18.32       44.91     12.37 o 
  -3   2  15        8.67        1.65     11.37 o 
  -2   2  15       51.14       52.55     13.19 o 
  -1   2  15        7.46       20.74     12.26 o 
  -7   3  15        3.43       13.78     11.22 o 
  -6   3  15       65.71       46.40     13.39 o 
  -5   3  15       49.91       44.91     13.03 o 
  -4   3  15        0.67        0.34     10.16 o 
  -3   3  15       53.06       62.63     15.04 o 
  -2   3  15       15.71       11.85     11.40 o 
  -1   3  15        5.10       76.00     27.09 o 
  -7   4  15       16.34        7.51     13.85 o 
  -6   4  15        2.08       18.59      7.52 o 
  -5   4  15        0.27       -5.65      9.96 o 
  -4   4  15       66.34       57.92     12.15 o 
  -3   4  15       22.16       21.95     10.85 o 
  -2   4  15       25.41       25.60     13.10 o 
  -1   4  15        7.24       25.65     17.90 o 
  -6   5  15        2.74       -6.45      9.90 o 
  -5   5  15        0.35      -10.12     13.05 o 
  -4   5  15       33.98       29.86     11.26 o 
  -3   5  15      106.58      148.33     15.33 o 
  -2   5  15       34.49       38.38     12.76 o 
  -6   6  15       14.28       19.73     11.73 o 
  -5   6  15       20.20       23.16     15.18 o 
  -4   6  15        3.75        6.69     10.05 o 
  -3   6  15        1.94       -4.30      9.76 o 
  -2   6  15        5.37        1.41     11.57 o 
  -4   7  15       10.22        8.29     15.24 o 
  -3   7  15       97.93      123.72     23.45 o 
  -6   0  16     1303.51     1395.05     83.02 o 
  -5   0  16      752.61      850.75     60.24 o 
  -4   0  16      731.70      750.51     55.94 o 
  -3   0  16      389.53      411.80     36.45 o 
  -2   0  16      599.73      615.29     43.50 o 
  -6   1  16       33.52       47.35     14.23 o 
  -5   1  16       10.72       14.61     11.14 o 
  -4   1  16       12.88       12.49     12.16 o 
  -3   1  16        7.17        6.60     11.90 o 
  -2   1  16        3.50       25.45     21.71 o 
  -6   2  16      976.53     1065.88     42.91 o 
  -5   2  16      890.86     1029.53     65.87 o 
  -4   2  16     1106.53     1059.60    113.21 o 
  -3   2  16      661.49      658.92     36.37 o 
  -2   2  16      513.50      549.83     34.23 o 
  -6   3  16      145.10      170.07     23.88 o 
  -5   3  16       50.85       48.79     13.50 o 
  -4   3  16       80.31       94.48     16.00 o 
  -3   3  16       18.10       31.44     21.56 o 
  -5   4  16      569.19      643.80     61.93 o 
  -4   4  16     1909.91     2056.16     61.84 o 
  -3   4  16     1136.09     1192.93     68.89 o 
                                                 
